# Supplementary material for: Correlating Grip Force Signals from Multiple Sensors Highlights Prehensile Control Strategies in a Complex Task-User System
Source: Bioengineering (Basel). 2020 Nov 10;7(4):143. doi: 10.3390/bioengineering7040143 (PMC7711794; doi:10.3390/bioengineering7040143)
Supplement: Supplementary file 1 [file bioengineering-07-00143-s001.zip]

Archive with 1 entries (1 files):
- bioengineering-984015-supplementary.xlsx
