# Supplementary material for: Correlating Grip Force Signals from Multiple Sensors Highlights Prehensile Control Strategies in a Complex Task-User System
Source: Bioengineering (Basel). 2020 Nov 10;7(4):143. doi: 10.3390/bioengineering7040143 (PMC7711794; doi:10.3390/bioengineering7040143)
Supplement: Supplementary file 1 [file bioengineering-07-00143-s001.zip › bioengineering-984015-supplementary.xlsx]

## Sheet: Feuil1
USER	SESSION	HAND	S1	S2	S3	S4	S5	S6	S7	S8	S9	S10	S11	S12
SUB3	S1	R	0	0	0	0	531.25	448.75	73	199.75	667.75	129	0	476
SUB3	S1	R	0	0	0	0	531.25	446.5	72	200.75	658	128	0	475.5
SUB3	S1	R	0	0	0	0	529.75	446.5	72	199	652.5	127	0	474
SUB3	S1	R	0	0	0	0	527.25	448.75	71	198	651	126.25	0	473
SUB3	S1	R	0	0	0	0	523	450.25	70	199	652.5	124.5	0	473.5
SUB3	S1	R	0	0	0	0	520.5	452.5	70	199	652.5	125.25	0	476.75
SUB3	S1	R	0	0	0	0	521.25	452.5	70	196.25	647	128.75	0	478.5
SUB3	S1	R	0	0	0	0	522	447.75	71	195.5	640.5	129.5	0	479.25
SUB3	S1	R	0	0	0	0	522	443.75	73	198.25	639.75	127.75	0	480.75
SUB3	S1	R	0	0	0	0	523.75	444	75.5	199	644	127	0	481.5
SUB3	S1	R	0	0	0	0	527.25	445.75	79.25	197	647.25	126	0	484.75
SUB3	S1	R	0	0	0	0	529	448.75	82.25	198.5	647.25	125	0	494.5
SUB3	S1	R	0	0	0	0	528	453.5	84	204.25	643.25	125	0	515.5
SUB3	S1	R	0	0	0	0	523.75	455.25	85	210.75	632.75	125	0	543
SUB3	S1	R	0	0	0	0	519	455.25	83.25	216.5	615	126	0	561
SUB3	S1	R	0	0	0	0	518.25	459.25	81.5	219.75	598	128	0	572.25
SUB3	S1	R	0	0	0	0	519.75	462.5	82.25	218	590	129	0	583.25
SUB3	S1	R	0	0	0	0	522	465	83	209	586	129	0	589.75
SUB3	S1	R	0	0	0	0	524.25	471.5	83	202.5	584.25	127.25	0	592.25
SUB3	S1	R	0	0	0	0	525	477	83	201.75	588.25	128.5	0	597.75
SUB3	S1	R	0	0	0	0	525	476.75	83	198.75	594	135.5	0	609.75
SUB3	S1	R	0	0	0	0	527.5	480.75	83	203	595.75	142.75	0	622
SUB3	S1	R	0	0	0	0	532.5	493	84.75	209.5	589.25	151	0	629.5
SUB3	S1	R	0	0	0	0	536.5	500.25	88.25	212.75	570.5	158.5	0	632.75
SUB3	S1	R	0	0	0	0	540.5	487.25	89.25	220	550.25	169	0	634.25
SUB3	S1	R	0	0	0	0	540	466.25	88.5	224.75	545.5	190	0	640.5
SUB3	S1	R	0	0	0	0	534.5	458.25	89.25	227	550.5	211.75	0	654
SUB3	S1	R	0	0	0	0	532.75	450.25	90	225.25	557.75	226	0	666
SUB3	S1	R	0	0	0	0	533.5	448	90.75	218.75	568	237.25	0	675
SUB3	S1	R	0	0	0	0	535.75	457	93	211.5	580	246.25	4	684.25
SUB3	S1	R	0	0	0	0	539.5	458.5	94.5	209.25	596.25	253.5	23.25	689.25
SUB3	S1	R	0	0	0	0	541	449.5	95.5	211	616.5	265.5	58.5	692.25
SUB3	S1	R	0	0	0	0	541	439.75	97.25	210	637.5	278.25	91.25	695.25
SUB3	S1	R	0	0	0	0	541	441.5	93.75	209.75	654.5	284.75	115.25	699.25
SUB3	S1	R	0	0	0	0	538.75	452.25	88.75	211.5	661.75	290.75	142	705.75
SUB3	S1	R	0	0	0	0	531	458	89	214.25	663.25	298.25	169.75	709
SUB3	S1	R	0	0	0	0	523.75	459.5	87.5	217.5	668	302.25	195.75	708.25
SUB3	S1	R	0	0	0	0	525.25	466.5	85.75	217.25	674.5	303	230.5	706.75
SUB3	S1	R	0	0	0	0	527.75	475.25	88.25	214.75	674.5	302.25	267.5	708.5
SUB3	S1	R	0	0	0	0	523.75	477.75	90	219.75	672	302.25	298.75	713.5
SUB3	S1	R	0	0	0	0	522.25	476.25	90.75	228.75	673.75	303.75	324.5	715
SUB3	S1	R	0	0	0	0	526.5	473	94	231.25	669.75	303.75	338.25	713
SUB3	S1	R	0	0	0	0	528	479.25	99.75	241.75	659.25	298	358.5	714.5
SUB3	S1	R	0	0	0	0	525.25	498.5	103.75	271.5	646.5	291.25	398	721.25
SUB3	S1	R	0	0	0	0	523.5	509	103.75	290	624.75	292	439.75	734.5
SUB3	S1	R	0	0	0	0	526.75	510.75	101.25	284.25	604.5	297.75	476	745.75
SUB3	S1	R	0	0	0	0	531.75	515	99.5	280	592.25	297.75	497	729.25
SUB3	S1	R	0	0	0	0	535	517.5	100.5	285.5	587.25	281.75	498.5	694.5
SUB3	S1	R	0	0	0	0	538.75	515	100.75	289.5	593	260.25	493.75	675.25
SUB3	S1	R	0	0	0	0	540.25	511.5	99	296	602	248.25	493.25	674.25
SUB3	S1	R	0	0	0	0	534.75	511.25	97	301.75	610.75	248.25	499	676.5
SUB3	S1	R	0	0	0	0	527.75	513	96	295.5	617.25	255.5	505.25	673.25
SUB3	S1	R	0	0	0	0	528	515	95.25	295	623	256.25	510.75	670
SUB3	S1	R	0	0	0	0	531.25	517.5	93.75	301.5	631.75	245.75	515.75	671
SUB3	S1	R	0	0	0	0	529.5	509.25	93	308.5	634	232.75	521.5	680.25
SUB3	S1	R	0	0	0	0	527.75	489	93	318	633.25	220.5	532	697.25
SUB3	S1	R	0	0	0	0	531	479.25	93	318.75	640	212.5	540.75	711.5
SUB3	S1	R	0	0	0	0	532.75	479.25	93	310	642.5	211	546.25	728.25
SUB3	S1	R	0	0	0	0	532.75	477	93.75	303	636.75	206	553.75	749.25
SUB3	S1	R	0	0	0	0	535.75	473.75	95.25	302.25	632.75	198.5	560.25	759
SUB3	S1	R	0	0	0	0	538	471	96	300.5	631.25	194.5	566.5	760.5
SUB3	S1	R	0	0	0	0	536.5	472.5	96	298.75	628	189	570.5	765.25
SUB3	S1	R	0	0	0	0	535	477.5	96	303.5	624.5	181.75	570.5	771
SUB3	S1	R	0	0	0	0	535	481.75	96	312.25	625.25	177	572.25	777.5
SUB3	S1	R	0	0	0	0	537.5	485.25	96	323.5	631	175.5	570	785.5
SUB3	S1	R	0	0	0	0	542.5	487.75	96	333.25	641.25	174.5	565	796
SUB3	S1	R	0	0	0	0	544	489.25	96	335.75	651.75	172.75	567	805.75
SUB3	S1	R	0	0	0	0	540.5	490.75	96	332.75	657.75	173.75	571.75	809
SUB3	S1	R	0	0	0	0	536.5	493	95.25	332	661	179.5	572.75	811.5
SUB3	S1	R	0	0	0	0	536.5	499.25	94.5	339	660.75	187.5	572.75	819
SUB3	S1	R	0	0	0	0	538	507.25	95.25	350.25	657.5	189.75	576	825.5
SUB3	S1	R	0	0	0	0	535.75	509.75	95.25	360.75	653.75	185.5	578.5	825.25
SUB3	S1	R	0	0	0	0	532.75	509.75	93.75	368.75	652.25	184	585	814.75
SUB3	S1	R	0	0	0	0	532	509.75	92.25	367.25	646.5	188.25	610	806.75
SUB3	S1	R	0	0	0	0	533.5	505	91.5	355.25	632	193.75	643.75	814
SUB3	S1	R	0	0	0	0	539.75	498.5	93	350.5	632	195.25	664	819
SUB3	S1	R	0	0	0	0	548.5	496	94.5	356.25	644.75	196.25	673	815.75
SUB3	S1	R	0	0	0	0	553.25	499.25	93.75	360.25	649.5	203.75	677.75	802.75
SUB3	S1	R	0	0	0	0	551.75	495.25	93.75	363.25	652	208.75	678.5	782.75
SUB3	S1	R	0	0	0	0	548.75	482.5	96.25	370.25	656.25	206.25	681	773
SUB3	S1	R	0	0	0	0	551.25	482.75	99.75	375	658	205.25	684.25	771
SUB3	S1	R	0	0	0	0	557	490	102.25	373.5	659.5	201.25	687.25	770
SUB3	S1	R	0	0	0	0	560.25	491.5	101.25	374.5	664	190	687.25	771.75
SUB3	S1	R	0	0	0	0	561	495.5	97.75	373.75	667	185	677	773.5
SUB3	S1	R	0	0	0	0	561	505	95.25	368	665.5	193.75	667.25	771.75
SUB3	S1	R	0	0	0	0	561	511.25	93	362.25	662.5	202.75	668.75	763.75
SUB3	S1	R	0	0	0	0	556	502.5	91.5	359	645	206	677.75	744.75
SUB3	S1	R	0	0	0	0	547	480.25	92.25	362.25	618.5	210.75	688.25	720.75
SUB3	S1	R	0	0	0	0	543	466.5	92.25	364.75	612.75	210	694.5	698.25
SUB3	S1	R	0	0	0	0	541.25	466.25	90	360.75	619	197.75	688	677.25
SUB3	S1	R	0	0	0	0	527.5	465.5	87.75	357.5	621.25	184	668	661.75
SUB3	S1	R	0	0	0	0	518	452	87	360.75	623.75	177.75	654.5	641.5
SUB3	S1	R	0	0	0	0	536.75	428.75	87.75	366.5	629.5	179.25	660.25	612.5
SUB3	S1	R	0	0	0	0	557.75	416.5	90	374.75	639	178.25	670.5	595.5
SUB3	S1	R	0	0	0	0	564	414.75	93	383.75	651	175	675	597
SUB3	S1	R	0	0	0	0	565.5	417.25	93.75	383.75	665.5	178.25	677.5	610
SUB3	S1	R	0	0	0	0	567	427.75	92.25	378	680	182.5	673.75	623
SUB3	S1	R	0	0	0	0	570.25	439	92.25	377.75	689.75	189.25	669	628.5
SUB3	S1	R	0	0	0	0	576.25	446.25	92.25	377.5	692.25	213.5	673	637.25
SUB3	S1	R	0	0	0	0	584.5	455.25	90.75	375	693.25	253.75	678.5	649.25
SUB3	S1	R	0	0	2.25	0	583.5	459.25	89.25	378.25	703	287.5	681.75	655.75
SUB3	S1	R	0	0	32.5	0	577.75	459	90	393.75	712.5	316.5	688.5	660
SUB3	S1	R	0	0	101.75	0	582.75	473.5	93.75	411	715.5	355.25	696.75	663.25
SUB3	S1	R	0	0	173.75	0	587.5	494.75	97.75	419.25	734.75	397.75	710.25	664
SUB3	S1	R	0	0	239	0	583.25	495.75	102	439.25	768.75	438.75	741.25	665.5
SUB3	S1	R	0	0	322.75	0	581.75	480.25	105.25	477.75	800.25	474.5	778.25	670.25
SUB3	S1	R	0	0	428.5	0	586	482.5	106.75	515	837.25	503	810	674.5
SUB3	S1	R	0	0	513.25	0	589.25	504.5	109	537	870.5	526.5	833.5	669
SUB3	S1	R	0	0	535	0	590.75	512.75	111.25	551.5	895	545	836.5	648
SUB3	S1	R	0	0	517.25	0	590.75	503.75	109.75	557.75	924.75	561	822.75	615.75
SUB3	S1	R	0	0	507.75	0	584.25	497.25	104.5	556.75	952.75	574.5	810	580.25
SUB3	S1	R	0	0	531.25	0	575.25	495.75	97.5	555	969	583.25	809.25	552
SUB3	S1	R	0	0	574.75	0	574.5	490	89.25	547.75	971.5	586.5	815	540.5
SUB3	S1	R	0	0	604.5	0	577.75	482.5	87.25	545.5	968	582.5	822.25	539.5
SUB3	S1	R	0	0	618.25	0	577.75	477.5	93.75	548	978.25	577	831	540.5
SUB3	S1	R	0	0	631.25	0	573	469.5	103	552	997	576.25	831.75	547.25
SUB3	S1	R	0	0	656.25	0	566.5	462.5	109.5	561.5	1008.5	569.75	825.25	564.25
SUB3	S1	R	0	0	690	0	564.75	461	111.75	566.25	1021.25	550.5	826	586
SUB3	S1	R	0	0	705	0	562.25	459.5	117.25	567.25	1031.75	530.5	841.25	610.25
SUB3	S1	R	0	0	700	0	556.75	457	124.5	569.75	1031	510.25	861.5	646.5
SUB3	S1	R	0	0	700	0	561	452.75	127	568.75	1026.75	488.25	874.5	682.75
SUB3	S1	R	0	0	710.5	0	573.75	447.25	125.25	567	1017.75	475.25	880	695.75
SUB3	S1	R	0	0	725.25	0	583.25	445.75	122.75	566.25	1009.75	472	880.75	697.25
SUB3	S1	R	0	0	743.25	0	589.75	448	124.5	564	1014.75	477	879.25	703.5
SUB3	S1	R	0	0	761.75	0	593	451	130.25	559.25	1027	486	878.5	713.25
SUB3	S1	R	0	0	772	0	590.75	448.5	134.25	554.25	1047.25	493.25	886.5	739.25
SUB3	S1	R	0	0	772	0	588.5	439	135	557.25	1070.75	499.75	920.25	773.25
SUB3	S1	R	0	0	773	0	589.25	434.25	135	566	1081.25	499.75	973.5	788.5
SUB3	S1	R	0	0	770.5	0	587.5	439	131.75	566	1077	490.75	1012.5	789
SUB3	S1	R	0	0	759.75	0	584.25	444.75	125.25	560.5	1072.75	481.75	1025.5	784
SUB3	S1	R	0	0	770.25	0	586.75	448	121.25	557.5	1078.5	470.5	1033.25	772.75
SUB3	S1	R	0	0	803.5	0	590	451.75	120.5	548.75	1083.5	454.25	1050.75	761.5
SUB3	S1	R	0	0	819.75	0	588.5	455	120.5	536.75	1081	441.25	1067.75	767.25
SUB3	S1	R	0	0	811	0	588.5	457.75	120.5	522.25	1077.75	430.25	1085	782.5
SUB3	S1	R	0	0	803	0	592.25	461	121.25	500.25	1077.75	418.25	1114.25	790.5
SUB3	S1	R	0	0	799	0	599.25	464.75	122.75	482.5	1078.5	404.25	1152	794.75
SUB3	S1	R	0	0	780.5	0	605	467.75	124.25	468.25	1077	386.25	1194.5	787.5
SUB3	S1	R	0	0	757	0	602	467.75	125	449.75	1073.75	367	1230	756.75
SUB3	S1	R	0	0	744.75	0	597	463.75	124.25	432.75	1065.5	347.25	1243	715.75
SUB3	S1	R	0	0	746.5	0	594.5	451.75	122.75	422.25	1047	326.5	1237.25	674.75
SUB3	S1	R	0	0	733.75	0	590.75	435.75	122	412.5	1030.25	307	1230.75	636
SUB3	S1	R	0	0	685.25	0	586.75	428.5	119.5	398	1024	294.75	1233.25	622.25
SUB3	S1	R	0	0	637.5	0	585.75	426.25	113	386.75	1019.25	290	1241.25	621.5
SUB3	S1	R	0	0	596.25	0	586.5	423.25	106	369.75	1011	288.5	1249.25	615.75
SUB3	S1	R	0	0	548.5	0	584.75	424.75	103.75	341.5	1006	288.5	1255.75	606.75
SUB3	S1	R	0	0	517	0	584	426	106	324.5	1010	281.25	1263	559.25
SUB3	S1	R	0	0	505	0	582.75	426.75	106.75	325.25	1014.75	269.75	1266.25	486
SUB3	S1	R	0	0	493.75	0	578.75	427.75	108.5	336.75	1016.5	266.25	1264.75	447.25
SUB3	S1	R	0	0	474.5	0	578.5	423.75	112.5	350.5	1021.5	264.75	1254.25	435
SUB3	S1	R	0	0	446.25	0	581.75	420.5	114	354.25	1026.25	265	1228.5	418
SUB3	S1	R	0	0	397.75	0	581	417.25	111.75	339.75	1020.5	265.75	1195.75	397
SUB3	S1	R	0	0	332.5	0	573.5	399.5	103	295.5	1005	260.75	1165.25	362.5
SUB3	S1	R	0	0	273.75	0	563	381	95.75	246.25	988.75	252.75	1141.75	303
SUB3	S1	R	0	0	219.75	0	557.5	376.25	96.5	216.5	973.5	242.25	1113.25	231
SUB3	S1	R	0	0	151	0	557.5	371.5	86.5	182.75	957.5	235.75	1070.25	161.5
SUB3	S1	R	0	0	68.75	0	548	371.5	64.5	149.75	946.25	227.75	1005.75	95.5
SUB3	S1	R	0	0	13.5	0	536.75	373	53.25	137.5	935	206.75	914.75	36.75
SUB3	S1	R	0	0	0	0	539.75	361.5	51	133.25	926.25	182.5	821.25	5.5
SUB3	S1	R	0	0	0	0	539.75	355.75	48.75	124.5	931.75	170.25	745.5	0
SUB3	S1	R	0	0	0	0	528.5	362.25	46.25	117.25	943.75	174.25	701.25	0
SUB3	S1	R	0	0	0	0	524.5	367	45.25	112.25	964.25	189.75	693.25	0
SUB3	S1	R	0	0	0	0	535	374.25	50.25	109	999.75	206.75	699	0
SUB3	S1	R	0	0	0	0	549.5	382.5	55.25	117.75	1039	235	710.25	0
SUB3	S1	R	0	0	0	0	557.75	390.75	56	133	1063.25	291.5	749.5	0
SUB3	S1	R	0	0	0	0	557.75	397.25	57	144.5	1069.75	363.25	822.75	0
SUB3	S1	R	0	0	0	0	553.5	400.25	58	157.5	1074.5	429.25	893.75	0
SUB3	S1	R	0	0	0	0	546.25	402.5	57	167	1092.25	469.5	952.75	0
SUB3	S1	R	0	0	0	0	544	409	52.75	164.5	1122.25	487.25	1026.25	0
SUB3	S1	R	0	0	0	0	557	421.25	58.5	174.25	1145	510.75	1099.5	0
SUB3	S1	R	0	0	0	0	571.5	424.5	79.5	202.5	1150.5	538.25	1149.5	0
SUB3	S1	R	0	0	0	0	577	424.5	92.25	216.25	1157.5	546.25	1192.5	0
SUB3	S1	R	0	0	0	0	580	428.75	93.75	217.25	1180.25	539	1236.75	0
SUB3	S1	R	0	0	0	0	580.75	436	95.25	218.25	1199	535.75	1265.5	0
SUB3	S1	R	0	0	0	0	581	442.25	96	216.75	1205.25	536.5	1283.25	0
SUB3	S1	R	0	0	0	0	585.25	442.25	96	216.75	1214	535.75	1302.75	0
SUB3	S1	R	0	0	0	0	591.75	448	96	224.75	1225.5	535.75	1320.5	0
SUB3	S1	R	0	0	0	0	600.5	456	97.75	243.25	1232	547	1339.75	0
SUB3	S1	R	0	0	0	0	611.5	456.75	100.5	259.25	1233.5	564.75	1361.5	0
SUB3	S1	R	0	0	2.25	0	622	457.75	99.75	261.5	1225.5	570.25	1373.5	0
SUB3	S1	R	0	0	6	0	632.75	459.5	97	250.25	1202	563	1373.5	0
SUB3	S1	R	0	0	9.25	0	640.75	457	97	230.25	1175.25	542.25	1372.75	0
SUB3	S1	R	0	0	19.75	0	643.75	452	98	221.25	1156	522.25	1375	0
SUB3	S1	R	0	0	29.25	0	646.25	449.5	98.75	230	1130.25	524.75	1378.25	0
SUB3	S1	R	0	0	48.75	0	648	452.75	101.25	243	1106.75	535	1382.5	0
SUB3	S1	R	0	0	97.25	0	650.5	460	102.25	257.5	1101	543.75	1389	0
SUB3	S1	R	0	0	141.5	0	659.5	464.75	99.75	288	1101	552	1394.75	0
SUB3	S1	R	0	0	165.75	0	672.25	464	96.25	338	1100.25	551.25	1396.5	0
SUB3	S1	R	0	0	182.75	0	677.5	463.25	96.25	371.25	1092.25	544.75	1397.25	0
SUB3	S1	R	0	0	196.5	0	675.75	468	101.25	380.25	1085	539	1404.5	0
SUB3	S1	R	0	0	203.75	0	679.25	474.5	106.75	399.5	1102.75	535.75	1415	0
SUB3	S1	R	0	0	205.25	0	686	476.25	109.75	428.25	1135	536.5	1424.5	0
SUB3	S1	R	0	0	206	0	693.25	478.75	111.5	451.5	1155.25	549.25	1442.75	0
SUB3	S1	R	0	0	215.75	0	699.5	489.25	116.5	477.5	1171.5	582.5	1471.75	0
SUB3	S1	R	0	0	235.25	0	701	501.25	122	495.5	1186	622.25	1500.25	0
SUB3	S1	R	0	0	241	0	704.25	508.25	124.5	498.75	1198	652	1523.75	0
SUB3	S1	R	0	0	228	0	711.5	509.75	128	502	1219	667.25	1547	0
SUB3	S1	R	0	0	225.25	0	719.5	506	131.25	503.75	1241.75	673	1568.75	0
SUB3	S1	R	0	0	246.75	0	726	501.5	132	496.5	1257	686.75	1587.5	0
SUB3	S1	R	0	0	269.25	0	731	502.25	132.75	484.25	1259.25	702.75	1601.25	0
SUB3	S1	R	0	0	284	0	733.5	510.75	134.25	479.25	1248	705.25	1610	0
SUB3	S1	R	0	0	299.75	0	736	518.75	135.75	484	1242.25	699.75	1618	0
SUB3	S1	R	0	0	310.25	0	742.5	519	137.25	484	1249.25	692.25	1624.5	0
SUB3	S1	R	0	0	313.25	0	749.75	518.25	138	474.5	1257.25	684.75	1630.25	0.75
SUB3	S1	R	0	0	323.75	0	756.25	522.25	138.75	471.5	1263	683.25	1637.5	1.5
SUB3	S1	R	0	0	336.75	0	758.5	527	140.25	474	1264	682.5	1640	0.75
SUB3	S1	R	0	0	347.25	0	758.25	524.5	142	472.25	1262.5	680.75	1635.25	0
SUB3	S1	R	0	0	365.75	0	760.75	519.75	143	467.25	1265.75	686.5	1634.25	0
SUB3	S1	R	0	0	376.25	0	762.5	521.25	140.5	473.75	1273.75	696.25	1642	2.25
SUB3	S1	R	0	0	388.5	0	764.75	526	136.5	502.75	1284	714.75	1646	10.75
SUB3	S1	R	0	0	400.5	0	771	536.75	135.75	539	1292.75	742.25	1637.25	25
SUB3	S1	R	0	0	384	0	779.25	554.5	137.25	565.75	1296	759.25	1630	36.25
SUB3	S1	R	0	0	371	0	782.75	568	137.25	577	1293.75	765	1634	40.5
SUB3	S1	R	0	0	388	0	786	568	135.75	574.5	1291.5	780.25	1638	43.25
SUB3	S1	R	0	0	416.25	0	797.25	556.75	135.75	573	1289	800.25	1643	44
SUB3	S1	R	0	0	428.5	0	808.5	551.25	137.25	586.75	1284.25	808.25	1660	44.5
SUB3	S1	R	0	0	426.25	0	815.75	556.25	138.75	598.75	1286.75	813	1679.25	51.75
SUB3	S1	R	0	0	431	0	819.75	563.5	142.75	593.75	1300.25	825.25	1689	65.5
SUB3	S1	R	0	0	437.25	0	821.25	570.5	149.25	583.25	1315.5	838.25	1692.25	88
SUB3	S1	R	0	0	443	0	822.75	565.5	152.5	572.25	1326	840.5	1695.5	119.5
SUB3	S1	R	0	0	456.75	0	826	552	151.75	559.5	1332.5	836.5	1700.5	144.5
SUB3	S1	R	0	0	462.25	0	829.5	548	151	552	1332.75	837.5	1705.25	162.25
SUB3	S1	R	0	0	458.25	0	829.75	551	151	547.75	1324	844	1709.75	194.75
SUB3	S1	R	0	0	461.5	0	828	552.5	151	539	1309.25	852.75	1714.5	236
SUB3	S1	R	0	0	472	0	826	548.5	151	534.25	1293	860.75	1719.5	265.75
SUB3	S1	R	0	0	478.5	0	824.25	547	151	537.25	1273.75	864	1724.5	287.5
SUB3	S1	R	0	0	477.75	0	822.75	553.5	151	538.75	1258.5	867.25	1728.75	302.75
SUB3	S1	R	0	0	485	0	822	552.5	151	539.75	1255.25	870.5	1729.75	312.25
SUB3	S1	R	0	0	503.5	0	823.75	544.25	151	552	1255	867.25	1730.5	317.75
SUB3	S1	R	0	0	524.5	0	827.25	544.25	151	570.5	1256.5	864.75	1733.5	317.75
SUB3	S1	R	0	0	536.5	0	830.5	553.25	151	582.5	1264.75	868	1737.5	317
SUB3	S1	R	0	0	538.75	0	834.25	561.5	151	589.75	1274.5	872.25	1746.5	304
SUB3	S1	R	0	0	542.75	0	836.5	564	151.75	591.5	1274.5	874.75	1756.25	270.25
SUB3	S1	R	0	0	547.75	0	834.25	564	153.25	590	1267.25	874.5	1760.25	236
SUB3	S1	R	0	0	544.75	0	830.5	560	154	592.25	1270.5	871	1761.75	214.25
SUB3	S1	R	0	0	540	0	830.5	551.25	154	597.75	1283.5	867	1759.25	202.75
SUB3	S1	R	0	0	540.75	0	836	547.25	154	602	1293.25	865.5	1750.25	200.5
SUB3	S1	R	0	0	530.25	0	843.25	548.75	154	603	1297.25	868	1743	196.5
SUB3	S1	R	0	0	502	0	847.25	546.25	154	605.25	1295.5	872.25	1742.25	184
SUB3	S1	R	0	0	479.25	0	847.25	530	154	613.25	1290.75	876.25	1741.25	175
SUB3	S1	R	0	0	476	0	844.75	505.75	154	619	1290	882.5	1738.75	186.5
SUB3	S1	R	0	0	473.75	0	844.5	497	154	614.75	1297	887.5	1737.25	216.5
SUB3	S1	R	0	0	469	0	845.25	503.5	154	611.25	1308.25	887.75	1739	240.75
SUB3	S1	R	0	0	474.5	0	840.5	506.75	154	612	1316.5	886	1744.75	250.25
SUB3	S1	R	0	0	481.5	0	834.25	504.5	154	613.75	1319.75	885	1748.75	261.5
SUB3	S1	R	0	0	488.75	0	831.25	503.75	155	616.5	1322	887.5	1752	280.25
SUB3	S1	R	0	0	502.75	0	831.25	505.25	157.75	615.75	1325.25	892.25	1757	289
SUB3	S1	R	0	0	512.5	0	831.25	507.5	160.25	611.5	1324.75	894.5	1761	285.5
SUB3	S1	R	0	0	512.25	0	827.25	510.5	161.75	608.25	1319.25	893.75	1761.75	281.5
SUB3	S1	R	0	0	512.25	0	819.75	512	163.25	606.75	1316	890.5	1761.75	272.75
SUB3	S1	R	0	0	519	0	817	517.75	164	606	1317.5	885.5	1766.5	259.75
SUB3	S1	R	0	0	523.25	0	821.75	532.5	164	609.25	1319.75	885.5	1772.25	247.75
SUB3	S1	R	0	0	517.5	0	825	544	164	613.25	1320.5	891.25	1774.75	234.25
SUB3	S1	R	0	0	493.75	0	825	546.5	164	615.5	1321.25	894.5	1775.5	223.75
SUB3	S1	R	0	0	466.25	0	826.75	548	164	620.25	1322	895.5	1772.25	223
SUB3	S1	R	0	0	457.5	0	831	552	163.25	629.25	1322.75	897.25	1765.75	236.75
SUB3	S1	R	0	0	449.25	0	835	559.25	162.5	640.75	1325.25	899.5	1759.25	262.5
SUB3	S1	R	0	0	438.75	0	837.25	566.25	163.25	645.5	1327	902	1753.5	287.5
SUB3	S1	R	0	0	435.75	0	837.25	569.5	164	638.75	1327	898.25	1751.75	302
SUB3	S1	R	0	0	438.25	0	836.5	571.25	164	625	1326.25	888.5	1753.25	305.25
SUB3	S1	R	0	0	443.25	0	835.75	574.25	164	615.5	1323	881.75	1755	299
SUB3	S1	R	0	0	444	0	833.5	581.5	164	617.25	1321.25	882.5	1756	290.25
SUB3	S1	R	0	0	441.25	0	832.75	585	164	623	1325.25	886.75	1751	295
SUB3	S1	R	0	0	444.5	0	834.25	579.5	164	625.5	1331	887.75	1740.5	309.25
SUB3	S1	R	0	0	453.5	0	832.5	573.75	164	622.25	1331.75	883.75	1725.5	313
SUB3	S1	R	0	0	459	0	826	566.25	164	617.5	1327.5	874.75	1708	309
SUB3	S1	R	0	0	461.5	0	821.25	558.25	163.25	616.75	1325	868	1701.5	303.5
SUB3	S1	R	0	0	476.25	0	818.75	558.5	161.75	618.25	1324.25	868.5	1702	298
SUB3	S1	R	0	0	498.75	0	817	559.25	159.25	610	1325.25	872.5	1698.5	303.75
SUB3	S1	R	0	0	493	0	817	550.25	155	590.5	1332.75	875	1695.25	310
SUB3	S1	R	0	0	494.75	0	814.5	535	148.5	573.75	1340	870.25	1683.25	300.25
SUB3	S1	R	0	0	536.75	0	812	509.25	139	557.75	1338.25	858.25	1652.75	278.75
SUB3	S1	R	0	0	557.5	0	813	469	131.25	540.75	1319.75	845.25	1625.5	243.25
SUB3	S1	R	0	0	544.5	0	813.25	441.5	129	533.5	1285	840.5	1621.5	204.25
SUB3	S1	R	0	0	532.5	0	813.25	438	129.75	531.75	1257.5	848.75	1633.5	178.5
SUB3	S1	R	0	0	531.75	0	818	437.25	130.5	535	1241.5	863.25	1645.5	167.5
SUB3	S1	R	0	0	543	0	823.5	432.75	130.5	550.5	1220.5	869.75	1649.5	172.25
SUB3	S1	R	0	0	554.25	0	825	424	132	565.75	1199.5	865.75	1656	179.25
SUB3	S1	R	0	0	555.25	0	826	412.5	134.25	577	1194	861	1671.5	184.25
SUB3	S1	R	0	0	547.25	0	828.75	408.25	135	590.75	1194.75	856.25	1685.25	198.25
SUB3	S1	R	0	0	545.5	0	831.25	410.75	135	603.5	1187.25	851.25	1692.25	211
SUB3	S1	R	0	0	557.5	0	832	420.5	134.25	612.25	1175.25	852	1697	213
SUB3	S1	R	0	0	572.75	0	832.75	434.75	132.75	616.5	1161.75	857	1703.5	218.5
SUB3	S1	R	0	0	581.75	0	834.25	441	131.25	618.25	1156	857.75	1711.5	235.5
SUB3	S1	R	0	0	581.75	0	836.5	440.25	131.25	619	1163.25	856.75	1718	255.75
SUB3	S1	R	0	0	572	0	839.5	439.5	135	620.75	1178.75	862.25	1723	279.25
SUB3	S1	R	0	0	560	0	840.25	440.25	139.5	625.75	1199	868.5	1726.25	310.75
SUB3	S1	R	0	0	562.25	0	839.5	438.75	140.25	626.5	1216	871	1718.75	345.5
SUB3	S1	R	0	0	567.75	0	838.75	432.5	138.75	621.5	1229.75	874.5	1698.5	372.25
SUB3	S1	R	0	0	565.5	0	836.5	426	138.75	619	1246.5	879.25	1679.25	388.5
SUB3	S1	R	0	0	573.75	0	839	425.25	140.25	622.25	1256.75	887.25	1670.25	399.75
SUB3	S1	R	0	0	599.75	0	843.75	425.5	138.75	630.25	1256	898.75	1663.75	411.75
SUB3	S1	R	0	0	632.75	0	842	419	133.5	636.5	1261	906.75	1647	432
SUB3	S1	R	0	0	659.75	0	841.25	410	128.75	637.25	1269	909	1627	453.75
SUB3	S1	R	0	0	678.25	0	842.25	401.25	126	639	1272	910.75	1612.5	464.75
SUB3	S1	R	0	0	708.5	0	842.25	396.5	126.75	649.5	1277.5	915.75	1602	486.5
SUB3	S1	R	0	0	750.5	0	840.75	398.25	131.75	661.5	1284	919	1599.75	527.75
SUB3	S1	R	0	0	780	0	834.5	399	136.5	664.75	1285	918.25	1600.5	555
SUB3	S1	R	0	0	789.5	0	831.25	397	138	662.5	1278.5	917.5	1595.5	566.25
SUB3	S1	R	0	0	788.75	0	832.75	397.75	134	660.25	1267.75	918.25	1587.5	576
SUB3	S1	R	0	0	793	0	835	398	126.75	662.5	1256.5	919.75	1588.25	579.25
SUB3	S1	R	0	0	800.5	0	838	389.25	123.5	671	1252	924.5	1605.25	579.5
SUB3	S1	R	0	0	803	0	840.25	381.25	123.5	681.5	1254.5	929.25	1622.25	584.5
SUB3	S1	R	0	0	807	0	840.25	379.5	123.5	696.25	1248.75	926.75	1615.5	582
SUB3	S1	R	0	0	817.5	0	839.5	379.25	120.25	716.5	1232	922.75	1584	566.5
SUB3	S1	R	0	0	826.5	0	837.25	385.75	115.5	727.75	1220	921.25	1556	555
SUB3	S1	R	0	0	827.25	0	832.75	394.75	115	726.75	1215.75	916.5	1550.25	540.5
SUB3	S1	R	0	0	822.25	0	831.25	401.25	116.75	721.75	1213.25	907.75	1557.25	517.25
SUB3	S1	R	0	0	807	0	830.25	398.75	118.25	714.5	1210.25	899	1566	502
SUB3	S1	R	0	0	782	0	826.75	383.25	120.5	708.25	1206.25	888.5	1570	498.75
SUB3	S1	R	0	0	760.75	0	825	372	122.75	705.25	1214	878	1564.5	506
SUB3	S1	R	0	0	751	0	826	371.25	123.5	703.75	1231.5	871.5	1542.25	512.5
SUB3	S1	R	0	0	752.75	0	827	372	125.25	695.75	1240.25	862.5	1511.75	506.75
SUB3	S1	R	0	0	756.75	0	824.5	372	128.75	678.75	1244.25	853.5	1495.5	496.25
SUB3	S1	R	0	0	757.5	0	821.25	375.25	130.5	663.25	1250.75	851.75	1493.75	494
SUB3	S1	R	0	0	755	0	820.5	382.75	132	654.25	1258	847.75	1497.75	504.5
SUB3	S1	R	0	0	757.5	0	823	388.5	135	645.5	1267	837.5	1506.75	512.5
SUB3	S1	R	0	0	754.5	0	832	393.25	136.5	636.75	1277	828.75	1526.25	493.25
SUB3	S1	R	0	0	711	0	845.75	400.5	135	640	1285.25	835.75	1554.5	469
SUB3	S1	R	0	0	644.75	0	855.25	414.75	131.25	661.75	1288.5	868.5	1571.25	485
SUB3	S1	R	0	0	597	0	857.5	446.75	130.5	693	1290.75	904.75	1576.75	526.25
SUB3	S1	R	0	0	575.25	0	860	488	135	712.25	1297	930	1593	558.5
SUB3	S1	R	0	0	581	0	864	516.5	139.5	701.75	1303.5	950.5	1619.75	578.5
SUB3	S1	R	0	0	610	0	866.25	529.5	141	667	1308.5	957	1643.25	583.25
SUB3	S1	R	0	0	651	0	865.5	531.75	141	639.5	1315.75	958.5	1663.5	574.5
SUB3	S1	R	0	0	693.75	0	861.75	525.25	142.75	633	1321.25	975.5	1682	575.5
SUB3	S1	R	0	0	727	0	859.5	520.5	147	630.75	1318	1000.5	1696.25	590.75
SUB3	S1	R	0	0	752.75	0	858.5	522	150.25	631.75	1314	1020.5	1709.75	607.5
SUB3	S1	R	0	0	776	0	855.75	520.25	151	635.75	1321.25	1036.75	1723.5	620.5
SUB3	S1	R	0	0	793.75	0	852.5	513.75	151	643	1339	1056.25	1739	624.75
SUB3	S1	R	0	0	805.75	0	850.25	510.5	151	658.25	1359.25	1074.75	1753.75	624.75
SUB3	S1	R	0	0	808.25	0	848.75	520.25	151	666.25	1375.5	1086.75	1758.5	623
SUB3	S1	R	0	0	803.75	0	847.25	544.5	150.25	664.75	1386	1097	1754.25	606.75
SUB3	S1	R	0	0	797.5	0	849.75	560.5	149.5	665.5	1394.75	1111.5	1750.25	568
SUB3	S1	R	0	0	796.5	0	857	554	148.75	670.25	1402.75	1127	1750.25	511.5
SUB3	S1	R	0	0	802.75	0	860	542.75	145.5	676	1406.75	1132.75	1749.5	464
SUB3	S1	R	0	0	797.25	0	856.5	543.5	142	685	1407.5	1133.5	1748	449.75
SUB3	S1	R	0	0	777	0	853.25	551.75	141	698.75	1408.25	1139	1752.75	437
SUB3	S1	R	0	0	768.75	0	851.75	559.25	142	710.75	1410.5	1140.75	1759.25	404.75
SUB3	S1	R	0	0	781	0	851	564.75	144	722.75	1410.5	1129.5	1761	381.25
SUB3	S1	R	0	0	793.25	0	851	567.75	145	732.5	1410.75	1114.75	1764	373.75
SUB3	S1	R	0	0	791.5	0	845.5	570.25	145	749.5	1416.5	1105.75	1769.5	372
SUB3	S1	R	0	0	781.5	0	838.5	575.25	145	781.75	1424.5	1099.25	1770.5	362.25
SUB3	S1	R	0	0	784	0	841.75	578.5	144	804.25	1431	1094.5	1766.5	342
SUB3	S1	R	0	0	790.75	0	848.75	576.25	141.25	809.75	1432	1085.75	1764.75	321.25
SUB3	S1	R	0	0	784.25	0	853.5	577.25	138	812.25	1432.75	1077.75	1763	314.25
SUB3	S1	R	0	0	777.75	0	857.75	579.5	135.75	813.25	1438	1081	1756.5	331
SUB3	S1	R	0	0	782.75	0	859.5	574.25	135.75	808.5	1445.25	1085.75	1755	360.75
SUB3	S1	R	0	0	795	0	859.5	569.25	136.5	807.75	1453.75	1093	1761.5	393.25
SUB3	S1	R	0	0	786.75	0	861.75	567.75	137.25	817.5	1459.5	1112.25	1768.75	417.5
SUB3	S1	R	0	0	755	0	866.25	571	139.5	826.5	1462.5	1134.75	1771.25	432
SUB3	S1	R	0	0	735.75	0	869.25	578.25	141	829.75	1464	1147	1766.5	443.25
SUB3	S1	R	0	0	736.75	0	870	583.25	141	827.25	1462.5	1149.5	1761.75	439.75
SUB3	S1	R	0	0	747.25	0	869.25	587.5	142	812.75	1457.75	1149.5	1761.75	415.5
SUB3	S1	R	0	0	752.75	0	868.5	590.75	145.5	790	1453.5	1153.5	1765.75	377.75
SUB3	S1	R	0	0	747	0	868.5	592.25	148	770.25	1450	1160.75	1772.25	341.5
SUB3	S1	R	0	0	743	0	867.75	593.75	147.25	762	1442	1165.5	1777.75	327
SUB3	S1	R	0	0	743.75	0	867.75	598.5	147.25	764.5	1431	1167	1781.5	336.5
SUB3	S1	R	0	0	745.5	0	867	601.75	148	743	1425.5	1163	1776.75	356.5
SUB3	S1	R	0	0	746.5	0	863.25	591.25	146.25	690.75	1430.25	1151.75	1765	367
SUB3	S1	R	0	0	752	0	857.75	573.5	141.25	656.75	1434.25	1131	1754.5	368.75
SUB3	S1	R	0	0	764	0	852.75	561.5	135.75	647	1421.5	1100.5	1746.25	370.5
SUB3	S1	R	0	0	772.25	0	852.5	556.75	131	634.25	1403.75	1072	1738.25	372.75
SUB3	S1	R	0	0	773	0	853.25	553.75	126.75	611.75	1405.25	1061.25	1720.5	385.5
SUB3	S1	R	0	0	773.5	0	850.25	551.5	129	590.75	1414	1069.25	1685.75	410.5
SUB3	S1	R	0	0	780	0	844.75	555.5	137	571.5	1418	1083	1634.25	436.25
SUB3	S1	R	0	0	791.5	0	839.75	559.5	141	546.5	1424.75	1091.25	1586	451.75
SUB3	S1	R	0	0	806.75	0	838	557	142.75	531.75	1433.75	1089	1559.5	456
SUB3	S1	R	0	0	824.25	0	835.75	550.25	145.5	518.75	1444	1072.75	1553.75	452.75
SUB3	S1	R	0	0	842	0	832	545.25	145.75	508.5	1454.25	1055	1567.25	444
SUB3	S1	R	0	0	855.25	0	832.75	547	143.25	536	1465.5	1057.75	1588.25	431.25
SUB3	S1	R	0	0	859.5	0	839	550.25	139.75	587.5	1477	1072.25	1608.5	420.75
SUB3	S1	R	0	0	857.75	0	847	551	138	627	1486.75	1085.75	1625.5	419
SUB3	S1	R	0	0	852	0	853.5	550.25	138	664.75	1496.25	1098.75	1636.75	429.25
SUB3	S1	R	0	0	848.75	0	857	547	139.75	709.75	1500.25	1109.25	1649.5	448.5
SUB3	S1	R	0	0	859	0	858.75	544.5	140	740.5	1494.75	1116.5	1664	458.25
SUB3	S1	R	0	0	869.5	0	860.25	543.75	134.5	756	1490.75	1123	1679.5	456.75
SUB3	S1	R	0	0	865	0	861.75	539	131.25	769.75	1492.25	1135.75	1694.25	456
SUB3	S1	R	0	0	856.25	0	862.5	529.5	133.5	788.25	1496.25	1152.5	1697.5	459.25
SUB3	S1	R	0	0	848	0	861	520.75	135.75	808.25	1509.25	1163.75	1683.5	475.5
SUB3	S1	R	0	0	843.75	0	859.5	517.5	138	818	1527	1166.25	1657.5	503
SUB3	S1	R	0	0	843	0	860.25	517.5	140.25	815	1539.75	1169.5	1638.25	527
SUB3	S1	R	0	0	843	0	861.75	521.5	142	808.5	1545.5	1176.75	1635.75	540.5
SUB3	S1	R	0	0	845.25	0	862.5	529.5	144	806	1546.5	1180.75	1643.75	545.5
SUB3	S1	R	0	0	837.25	0	864	528.5	145.75	806	1546.5	1177.5	1656	546.5
SUB3	S1	R	0	0	812.5	0	867.75	521	147.25	812.5	1544.75	1168.75	1668.75	545.5
SUB3	S1	R	0	0	784.25	0	870	520.25	148.75	827	1542	1156	1680	539.75
SUB3	S1	R	0	0	769.5	0	871	522	150.25	835	1542	1141.5	1686.75	519
SUB3	S1	R	0	0	758.25	0	873	522	148.5	838.25	1544.75	1141.5	1691.75	489.25
SUB3	S1	R	0	0	748.75	0	875.5	520.5	146	845.5	1546.5	1148	1699	460.25
SUB3	S1	R	0	0	752	0	877.75	518.25	145.25	852	1541.75	1149.5	1707.75	424.75
SUB3	S1	R	0	0	756	0	877.75	518.25	144.5	864.25	1529.75	1157.5	1715	381
SUB3	S1	R	0	0	749.5	0	862.5	523	150.25	883.75	1517.5	1161.5	1711	326
SUB3	S1	R	0	0	739	0	831	527.75	153.5	908.75	1503.5	1156.5	1699.5	269.5
SUB3	S1	R	0	0	746.25	0	811.5	523.5	143.75	938.5	1475.25	1154	1688	197
SUB3	S1	R	0	0	763.75	0	809	517	132.5	960.25	1436.75	1141.25	1668.75	115.75
SUB3	S1	R	0	0	767.75	0	808.25	520.5	127.75	973	1402	1125.25	1648	74
SUB3	S1	R	0	0	760.75	0	808.25	530.25	128	983.25	1387.25	1138.75	1633.5	53.75
SUB3	S1	R	0	0	759.25	0	810.5	538.25	130.5	994.5	1400.25	1167.75	1617.25	39.75
SUB3	S1	R	0	0	765	0	809	545.5	136.75	1000.25	1410	1181	1596.25	28.5
SUB3	S1	R	0	0	765	0	798.75	550.25	146.25	995.5	1401	1170.75	1568.25	9.5
SUB3	S1	R	0	0	767.25	0	793	550.25	151	985.75	1389.75	1152.25	1531.25	0
SUB3	S1	R	0	0	768	0	807.5	552	149.5	974.25	1380.25	1145.75	1495.5	0
SUB3	S1	R	0	0	755.25	0	827.75	555.25	148	963	1368.25	1145.5	1478.5	0
SUB3	S1	R	0	0	741.75	0	835	554.25	148	953.5	1351.25	1142	1477.75	0
SUB3	S1	R	0	0	734.5	0	833.5	556.5	145.5	956	1338.25	1140.5	1475.25	0
SUB3	S1	R	0	0	732.75	0	832	562.25	140.5	965.75	1336.5	1145.5	1467.25	0
SUB3	S1	R	0	0	733.5	0	836	563.25	139.75	954.5	1345.25	1151	1448.75	0
SUB3	S1	R	0	0	737.5	0	843.25	567.25	141.5	919	1362.25	1151.75	1414	6.25
SUB3	S1	R	0	0	743	0	848	574.5	140.5	881	1379.25	1151	1376.75	31.75
SUB3	S1	R	0	0	742	0	850.25	581	138.75	848	1400.25	1153.5	1359	71.25
SUB3	S1	R	0	0	742.75	0	850.25	590.75	138	806.25	1432.5	1163.25	1338.25	103.5
SUB3	S1	R	0	0	759	0	847	597.25	137.25	766	1455	1180.25	1288.25	130.75
SUB3	S1	R	0	0	793	0	841.25	598	134.25	753.75	1455	1187.5	1239	162.25
SUB3	S1	R	0	0	831	0	834	605.25	132.75	765.5	1447.75	1177.5	1204.5	189.75
SUB3	S1	R	0	0	854.5	0	830	618.75	136.75	775	1443	1164.5	1175.5	218.75
SUB3	S1	R	0	0	850.5	0	837.25	624.25	142.5	763.75	1433.5	1159	1165.75	251
SUB3	S1	R	0	0	826.25	0	846	625.25	145	771.25	1420.5	1171	1189.25	280.75
SUB3	S1	R	0	0	812.5	0	846.75	632.75	144	813.5	1420.25	1195.25	1224.75	311.5
SUB3	S1	R	0	0	813.25	0	850.25	639.25	141.25	843.25	1427.5	1220.5	1246.5	332.75
SUB3	S1	R	0	0	815.5	0	855.25	641.5	138	848.5	1435.75	1243.25	1258.5	332.75
SUB3	S1	R	0	0	814.75	0	855	647	128.5	843.5	1447.25	1252.25	1263	302
SUB3	S1	R	0	0	808.5	0	850	651	115.75	847.75	1460.25	1253.75	1257.25	250.5
SUB3	S1	R	0	0	798.75	0	839.75	651.75	119.75	862.5	1470.5	1264	1253.5	186.75
SUB3	S1	R	0	0	781.75	0	834.25	653.25	134.75	882.75	1463.75	1277	1262.5	107.5
SUB3	S1	R	0	0	769.75	0	839	655	141	915	1438.75	1279.5	1272	41.5
SUB3	S1	R	0	0	770.5	0	842.25	657	144.25	938.25	1413	1266.5	1275.25	8.75
SUB3	S1	R	0	0	756.75	0	839.75	659.5	148.5	944.75	1399.25	1246.5	1282.75	0
SUB3	S1	R	0	0	735	0	838	662.5	144	947.25	1401	1228	1289.25	0
SUB3	S1	R	0	0	738	0	838.75	663.25	136	943	1409.25	1210.75	1294	0
SUB3	S1	R	0	0	750.75	0	841.25	659.25	131	931.5	1403.5	1203.25	1298	0
SUB3	S1	R	0	0	747.75	0	844.75	650.25	126	926.75	1391.25	1212.25	1299.5	0
SUB3	S1	R	0	0	728	0	846.5	641.25	124.25	930.25	1394.5	1227.75	1310.75	0
SUB3	S1	R	0	0	701.5	0	844.75	636.5	127.5	932.75	1407.5	1239.75	1323	0
SUB3	S1	R	0	0	679.5	0	843	628.5	128.5	933.5	1429.25	1250.25	1327.75	12.75
SUB3	S1	R	0	0	670.5	0	846.25	619.5	124.5	931	1458.25	1262.5	1339.75	45.5
SUB3	S1	R	0	0	676.25	0	853.5	618	123.5	912.25	1475.25	1273	1365	70.25
SUB3	S1	R	0	0	681.25	0	857.5	618.25	126.75	874.25	1478.5	1279.25	1393.25	74.25
SUB3	S1	R	0	0	676.25	0	856.75	614.25	131.75	847	1476	1283.25	1409.25	78.5
SUB3	S1	R	0	0	671	0	857.75	607.75	135	843.25	1468.75	1281	1412.5	90
SUB3	S1	R	0	0	671.75	0	859.5	605.25	138.25	836	1460	1271.25	1410	99
SUB3	S1	R	0	0	672.75	0	851.5	607.5	144.75	814	1454.25	1263.25	1410	97.5
SUB3	S1	R	0	0	678.5	0	831.25	609	148.75	803.5	1446.25	1264.25	1415	87
SUB3	S1	R	0	0	699.5	0	814	607.5	151	816.5	1433.5	1273.75	1417.5	75.5
SUB3	S1	R	0	0	727.75	0	814.75	598.75	150.25	835	1431.75	1287.25	1419.75	68
SUB3	S1	R	0	0	749.75	0	826.25	584.25	146.5	850.25	1444.75	1303.5	1424.5	63.25
SUB3	S1	R	0	0	753.75	0	832	577.75	145	862.25	1455.5	1315	1428.75	45
SUB3	S1	R	0	0	743	0	832.75	581.75	145	873.5	1460.25	1319	1432.75	14.5
SUB3	S1	R	0	0	732.5	0	835	590	144	885	1465.5	1320.5	1434.25	0
SUB3	S1	R	0	0	728.5	0	839	595.75	143	885	1470.25	1315	1433.5	0
SUB3	S1	R	0	0	729.5	0	844.75	598	143	873.5	1473.75	1301.25	1439	0
SUB3	S1	R	0	0	732	0	849.5	598.75	140.5	864.75	1474.5	1281.75	1450.25	0
SUB3	S1	R	0	0	734.25	0	850.25	592.25	135	862.5	1466.25	1258.5	1459.25	0
SUB3	S1	R	0	0	731.75	0	848	579.25	132	862.5	1451	1236.75	1460	0
SUB3	S1	R	0	0	726	0	843.25	569.75	131	861.75	1439	1215.75	1451.75	0
SUB3	S1	R	0	0	725.25	0	836.75	569	124.25	860.25	1430.25	1197.25	1446.75	0
SUB3	S1	R	0	0	730.25	0	836.75	568	114.5	860.25	1428.75	1188.25	1446	0
SUB3	S1	R	0	0	735.75	0	844.75	566.25	106.5	861.75	1439.25	1182.5	1443.75	0
SUB3	S1	R	0	0	738	0	852	571.75	100.25	861	1449.75	1181	1444.5	0
SUB3	S1	R	0	0	726.75	0	857.75	579.75	99.75	857	1457	1197.25	1444.5	6.25
SUB3	S1	R	0	0	706.75	0	863.25	583	102.25	853.5	1462.5	1224.75	1444.75	31.75
SUB3	S1	R	0	0	700.5	0	866.25	584.75	103	859	1468.75	1249.75	1452.75	69.75
SUB3	S1	R	0	0	707	0	867.75	589.75	103	872	1478.25	1271.5	1467	95
SUB3	S1	R	0	0	718.25	0	867.75	594.5	103	881.75	1485.5	1289.25	1480.75	102.25
SUB3	S1	R	0	0	731	0	865.5	596	103	889	1493.75	1299.75	1491.5	103.75
SUB3	S1	R	0	0	735.75	0	863.25	595.25	103	893.75	1502	1303	1499.75	105.25
SUB3	S1	R	0	0	735	0	861.75	592.25	103	888	1503	1301.25	1501.25	108.5
SUB3	S1	R	0	0	741.5	0	861	587.5	103	871	1498.25	1297	1494.75	113.5
SUB3	S1	R	0	0	756	0	860.25	582.5	103.75	855.75	1494	1293.75	1492.5	116
SUB3	S1	R	0	0	769.5	0	858.75	578.5	104.5	853.5	1492.25	1295.5	1501.25	116
SUB3	S1	R	0	0	778.25	0	857	577.75	104.5	862.5	1490	1302	1507.5	120.75
SUB3	S1	R	0	0	784.75	0	854.25	585	105.25	874.5	1487.5	1309.25	1506	133.5
SUB3	S1	R	0	0	791.25	0	852.5	594.75	106.75	883.25	1485.75	1315	1505.25	146.25
SUB3	S1	R	0	0	796.25	0	855	595.5	108.25	887.5	1485	1315	1502.75	151
SUB3	S1	R	0	0	803	0	857.5	593.75	108.25	887.75	1481.75	1309.25	1493	139
SUB3	S1	R	0	0	812	0	855	593.75	106.75	891.75	1472.25	1305.25	1486.5	117.25
SUB3	S1	R	0	0	811	0	852.5	592.25	105.25	904.5	1465	1305.25	1490.5	109
SUB3	S1	R	0	0	793.75	0	854.25	586.5	103.75	915	1471.25	1307.5	1497	109.75
SUB3	S1	R	0	0	775	0	857	581.5	103	915	1481.75	1303.5	1499.5	108.25
SUB3	S1	R	0	0	771.75	0	858	585.75	107.75	910.75	1482.5	1286	1492.25	106.75
SUB3	S1	R	0	0	782.5	0	858.75	583.5	116.5	903.5	1472.75	1258.5	1477	107.75
SUB3	S1	R	0	0	796.5	0	857.75	568	118	887.5	1454.25	1228.5	1469.75	116
SUB3	S1	R	0	0	806	0	852.75	554.25	112.25	872	1437.5	1200.25	1477	125.75
SUB3	S1	R	0	0	809.75	0	850.25	546.25	110	866.25	1431.25	1177.5	1490	131.25
SUB3	S1	R	0	0	810.5	0	853.5	539.75	111.75	864.75	1432.75	1170.25	1503.75	137.5
SUB3	S1	R	0	0	812.25	0	858.5	537.25	113.25	863.25	1438	1173.75	1515.75	142.25
SUB3	S1	R	0	0	815	0	862.5	538	115.75	862.5	1438.75	1166.5	1522	139
SUB3	S1	R	0	0	818.25	0	864	537.25	116.75	864	1431	1142	1526.75	128.75
SUB3	S1	R	0	0	825.25	0	860.75	539	118.25	864	1415.75	1113.75	1531	112.75
SUB3	S1	R	0	0	834	0	854.25	544	122	864.25	1397	1095.5	1530.5	94.75
SUB3	S1	R	0	0	840.5	0	850.25	544.75	122.75	871.5	1388	1088.25	1533	89
SUB3	S1	R	0	0	839	0	849.5	539.75	122.75	877.75	1393.75	1080.75	1542.5	98
SUB3	S1	R	0	0	826	0	851	535	123.5	873.75	1403.5	1059.75	1544	111.75
SUB3	S1	R	0	0	807.5	0	851.75	523.75	124.5	855.25	1406	1014	1531.25	124.75
SUB3	S1	R	0	0	790.75	0	849.5	500.25	124	816.5	1402.25	952	1512	124.75
SUB3	S1	R	0	0	785	0	849.5	484.25	121.5	767.25	1403	900.25	1488.5	112.5
SUB3	S1	R	0	0	788.25	0	853.5	478	122	722	1412.25	866.25	1465	103.5
SUB3	S1	R	0	0	782	0	852	469.75	114	684.25	1423.5	847.75	1450.5	103.5
SUB3	S1	R	0	0	765	0	844.75	469.5	98	658.5	1429.5	844	1448.75	125.5
SUB3	S1	R	0	0	757.5	0	844.75	476	94.75	647.75	1431.25	849.75	1454.25	168.25
SUB3	S1	R	0	0	758.25	0	851.25	483.25	99.75	643	1431	861.75	1460	220.5
SUB3	S1	R	0	0	748	0	853	489.75	102.25	652.25	1430	874.75	1459.25	282.5
SUB3	S1	R	0	0	740	0	849.75	490.75	101.25	679	1430	888.5	1445.5	334
SUB3	S1	R	0	0	752.75	0	848.75	491.5	100.25	691.75	1428.5	903.75	1432.5	357.5
SUB3	S1	R	0	0	772.25	0	850.25	491.5	109.25	696.25	1419	915	1440.5	350.5
SUB3	S1	R	0	0	787	0	853.5	490	123.25	705	1397.25	921.25	1463.25	313.5
SUB3	S1	R	0	0	795.75	0	857	485.75	129.75	708.5	1371.5	926	1482	276.25
SUB3	S1	R	0	0	789	0	858.75	476.75	131.25	720	1351.25	931.75	1486	260.75
SUB3	S1	R	0	0	771.25	0	861	471.25	131.25	732	1338	939	1481.75	254.25
SUB3	S1	R	0	0	763.25	0	863.25	468	129.75	731.75	1326.75	943.75	1481.5	256.5
SUB3	S1	R	0	0	764.75	0	863.25	466.25	129	735.75	1306.75	945.25	1487.25	269.25
SUB3	S1	R	0	0	766.25	0	861.75	467	128	742.25	1285.75	948.5	1498	288.75
SUB3	S1	R	0	0	772.75	0	861.75	466.25	125.25	743	1290	955.75	1507.5	327
SUB3	S1	R	0	0	788.25	0	862.5	470.25	123.5	744	1312	968.5	1513.75	369
SUB3	S1	R	0	0	806	0	863.25	479	124.25	747.25	1327.25	980.75	1522.75	387.25
SUB3	S1	R	0	0	821.25	0	867.25	481.5	125	750.25	1335	990	1534.25	398.5
SUB3	S1	R	0	0	835	0	873	476	126	744.75	1343.75	1000.5	1542.5	423.75
SUB3	S1	R	0	0	843.25	0	876.25	472.75	124.75	732	1361.75	1012.5	1546.5	466.5
SUB3	S1	R	0	0	845.75	0	877.75	478.5	119.25	725.5	1385.25	1024.75	1548.75	512.25
SUB3	S1	R	0	0	848	0	880	485.25	116.75	724.75	1400.5	1032	1549.5	538
SUB3	S1	R	0	0	849.5	0	881.5	486	118.25	721.5	1406	1035.75	1551	548.5
SUB3	S1	R	0	0	852.75	0	883.25	485	119.75	721.5	1413.25	1038	1554.25	550
SUB3	S1	R	0	0	856.75	0	887.5	486	125.25	727.25	1426.25	1036.5	1555.25	545.25
SUB3	S1	R	0	0	855	0	887.5	487	134.75	733.5	1436.5	1033.5	1552.75	546.25
SUB3	S1	R	0	0	856.5	0	881.75	486	139.5	739.75	1442	1032.75	1551.75	552.75
SUB3	S1	R	0	0	859.75	0	879.25	483.25	136.5	744	1443.75	1034.25	1553.25	557
SUB3	S1	R	0	0	859	0	881.5	476.75	134.25	745	1443	1031.75	1550	560.25
SUB3	S1	R	0	0	863.75	0	882.25	471.25	138	745.75	1445.5	1025.25	1538.75	564.75
SUB3	S1	R	0	0	871	0	882.5	474.5	140.25	747.25	1448.75	1021.25	1530	567.75
SUB3	S1	R	0	0	875.25	0	885.25	477.75	138	747.25	1450.25	1020.5	1529.5	571.75
SUB3	S1	R	0	0	872.25	0	882.75	475.5	136.5	743.25	1450.25	1019.75	1530.5	572.75
SUB3	S1	R	0	0	859.5	0	874.25	473	138	736.75	1450.25	1019.75	1530.5	568
SUB3	S1	R	0	0	847.25	0	868.5	469.5	138.75	734.25	1453.5	1021.25	1530.5	568.75
SUB3	S1	R	0	0	842	0	865.5	467	138	735.75	1457	1023.75	1531.25	573
SUB3	S1	R	0	0	838	0	865.5	463	139.5	735	1458	1027.25	1531.25	573
SUB3	S1	R	0	0	829.5	0	867	454.25	141	731	1459.5	1027.25	1527.25	576
SUB3	S1	R	0	0	819	0	864.75	452	140.25	726.75	1463.25	1022.25	1519.75	585.75
SUB3	S1	R	0	0	811.5	0	861.75	449	138.75	726	1463	1016.5	1512.25	593
SUB3	S1	R	0	0	808.25	0	860.25	426.5	138	733.5	1454	1010.75	1508.25	596.25
SUB3	S1	R	0	0	800.25	0	859.5	398	138	745.5	1442.75	999.5	1510	599.75
SUB3	S1	R	0	0	778.5	0	857.75	388	138.75	749.5	1435.75	982.5	1515	603
SUB3	S1	R	0	0	751.25	0	856	396.75	139.5	744.75	1434.25	968	1519	604.5
SUB3	S1	R	0	0	732	0	857.75	408	139.5	737.5	1435.75	957	1519.75	602
SUB3	S1	R	0	0	724.5	0	859.5	411.25	140.25	731.25	1435	942.5	1515.75	596.25
SUB3	S1	R	0	0	723.5	0	858.5	408.25	140.25	726.5	1428.75	923	1506.75	588.25
SUB3	S1	R	0	0	719.5	0	858.25	402.75	139.5	720.75	1423.25	910	1493.75	575.5
SUB3	S1	R	0	0	711.5	0	862.25	398.75	140.25	714.25	1436	911.5	1473.5	565
SUB3	S1	R	0	0	710	0	864.75	398	142.75	705.25	1462.25	912.5	1449.25	574.5
SUB3	S1	R	0	0	719.75	0	864	393.75	145.5	694.75	1477.5	899.75	1431.75	595.5
SUB3	S1	R	0	0	737.5	0	864.75	386.25	145.75	690	1479.25	885	1424	601.25
SUB3	S1	R	0	0	752.75	0	866.25	387.25	145	693.25	1477.75	881.75	1425.75	598.75
SUB3	S1	R	0	0	755	0	867	395.75	145.75	699.75	1476.25	884.25	1427.25	602
SUB3	S1	R	0	0	751.75	0	865.5	411.25	147.25	706	1474.75	880	1422.25	605.25
SUB3	S1	R	0	0	752.75	0	864.75	430.5	148.75	710.5	1469	867.75	1419.75	606.75
SUB3	S1	R	0	0	755.25	0	867	436	150.25	711.25	1459	854	1430	595.5
SUB3	S1	R	0	0	757.5	0	869.25	437.5	151	713.75	1454	843.5	1447.75	572.25
SUB3	S1	R	0	0	760.75	0	870	448	151	722	1456.5	842	1457.75	565
SUB3	S1	R	0	0	762.5	0	870	457	151	730.25	1461.5	850.25	1462.5	575.5
SUB3	S1	R	0	0	761.75	0	869.25	456.25	151	737.5	1460	859.25	1467.75	586.75
SUB3	S1	R	0	0	761	0	869.5	449.75	151	747.25	1452	866.5	1471.75	595.5
SUB3	S1	R	0	0	761.75	0	870.5	444.75	151	757	1449.5	875.25	1475.25	601.25
SUB3	S1	R	0	0	758.5	0	869.5	445.25	151.75	761.75	1453.5	881.5	1480.25	603.75
SUB3	S1	R	0	0	752	0	870.25	452.5	151.75	761.75	1454.5	882.25	1489.25	606.75
SUB3	S1	R	0	0	752	0	873.75	457.5	150.25	761.75	1446.5	880.75	1499	612.25
SUB3	S1	R	0	0	757	0	876.25	458.25	150.25	764.75	1437.5	881.75	1504.5	618.75
SUB3	S1	R	0	0	758.5	0	876.25	462.25	150.25	766.25	1439.75	888.5	1509.25	628.5
SUB3	S1	R	0	0	754.25	0	876.25	461.5	148.75	764	1447	897.5	1515.75	640.75
SUB3	S1	R	0	0	750.25	0	879.25	452	148.75	763.25	1448.75	903.75	1516.5	640.75
SUB3	S1	R	0	0	752.75	0	881.5	447.25	150.25	763.25	1445.5	908.25	1510	624.5
SUB3	S1	R	0	0	757.75	0	880.75	451.25	148.5	759.25	1442.25	913	1501.25	614.75
SUB3	S1	R	0	0	758.75	0	880.75	457.75	142.75	756.75	1445.5	919.75	1491.5	623.5
SUB3	S1	R	0	0	759.5	0	882.25	461.75	138.75	760.75	1451.75	923.25	1480.75	633.25
SUB3	S1	R	0	0	762.5	0	883	461.75	137.25	764.75	1454	916.75	1470.25	635
SUB3	S1	R	0	0	765.5	0	884	461	135.75	765.5	1450	906	1465.5	636.5
SUB3	S1	R	0	0	768.5	0	885	461	135	765.5	1436.5	893	1466.25	636.5
SUB3	S1	R	0	0	771	0	884	460.25	135.75	768	1406	871.25	1467	634.25
SUB3	S1	R	0	0	773	0	882.25	461	136.5	773	1367.25	849.25	1467	630.25
SUB3	S1	R	0	0	774.75	0	881.5	467.25	136.5	774.75	1343.25	839.5	1464.75	620.5
SUB3	S1	R	0	0	775.5	0	882.25	479.25	136.5	773	1328.75	835.75	1457.75	612.25
SUB3	S1	R	0	0	771.5	0	883	486.5	135.75	771	1314	830.25	1444.75	609
SUB3	S1	R	0	0	761.75	0	882.25	479.25	134.25	770	1302	822	1424.5	605.25
SUB3	S1	R	0	0	751	0	879.25	472	131	767.75	1293.25	812.25	1406.25	600.5
SUB3	S1	R	0	0	740.5	0	876.25	476	129.25	763.25	1294.75	800.25	1394.25	595.5
SUB3	S1	R	0	0	732.75	0	876.25	482.5	134	759.25	1306.75	782.5	1373	585
SUB3	S1	R	0	0	729.5	0	877	488.25	138.75	755.75	1315.75	767.25	1348.5	568.25
SUB3	S1	R	0	0	725.25	0	876.25	489.75	136.5	750.75	1315.75	763.25	1343.5	562.75
SUB3	S1	R	0	0	718	0	873.75	482.5	130.25	740.25	1312.25	773.75	1346.75	574
SUB3	S1	R	0	0	710.75	0	865.5	468.25	125.25	723.5	1311.5	807	1338.75	591.5
SUB3	S1	R	0	0	702.75	0	853.5	456.25	122	698	1313.25	849.75	1318.75	611.5
SUB3	S1	R	0	0	695.5	0	848.75	457.75	121.25	658.5	1309	876.25	1284.25	628.5
SUB3	S1	R	0	0	699.5	0	849.5	457.5	120.25	623.75	1297.75	887.5	1252.75	635.75
SUB3	S1	R	0	0	710	0	849.5	450	117	622.25	1290	895.5	1251	637.25
SUB3	S1	R	0	0	712.25	0	850.25	450.75	118	647.25	1290.75	902	1270.25	638
SUB3	S1	R	0	0	707.5	0	851.75	454	120.5	678.5	1294.5	910	1293.75	630
SUB3	S1	R	0	0	703	0	854.25	454	119	705.75	1293.75	921.25	1315	618.75
SUB3	S1	R	0	0	704.5	0	857	453.25	117.5	723.5	1289.25	927	1331.25	617.25
SUB3	S1	R	0	0	712.25	0	858.75	453.5	115.75	738	1287	919.75	1347.25	611
SUB3	S1	R	0	0	720.25	0	859.5	455.25	114.75	755	1285.25	906.25	1361.5	590
SUB3	S1	R	0	0	724.25	0	859.5	457.5	118.75	769	1281.75	898.25	1371.75	565.75
SUB3	S1	R	0	0	726.75	0	860.25	462.25	122	782	1281.75	896.5	1384.75	548.75
SUB3	S1	R	0	0	729.5	0	861.75	468.75	121.25	799.5	1282	897.25	1398	544.5
SUB3	S1	R	0	0	728.75	0	864	478.5	119.75	807.5	1280.5	893.75	1403.75	549.25
SUB3	S1	R	0	0	726	0	866.25	489.75	119.75	803.75	1281.25	881.5	1402.75	550
SUB3	S1	R	0	0	726	0	867.75	496.25	121.25	802.25	1276.25	866.25	1398.5	541.25
SUB3	S1	R	0	0	722.25	0	869.25	496.5	122.75	803.75	1269.75	851.75	1397	537.5
SUB3	S1	R	0	0	708.5	0	870	490.75	125.25	801.25	1272.25	834	1398	555.25
SUB3	S1	R	0	0	689.75	0	869.25	487.25	127	792.25	1277.75	817	1395.5	580.25
SUB3	S1	R	0	0	668	0	866.25	486.5	123.75	782.5	1277.5	808.25	1387.5	590
SUB3	S1	R	0	0	646.5	0	860.75	477	119	775.25	1264.5	808.5	1376.25	592.5
SUB3	S1	R	0	0	628	0	856.75	471.5	117.5	772	1248.5	814.25	1366.5	596.5
SUB3	S1	R	0	0	615.75	0	857	473.25	120	773.75	1234.25	815.75	1360.25	592.25
SUB3	S1	R	0	0	615.75	0	855.5	464.25	124	773.75	1218.25	801	1358.75	577.75
SUB3	S1	R	0	0	619	0	850.5	456.75	123	766.25	1207	761.5	1359.5	561
SUB3	S1	R	0	0	613.5	0	846.25	452.75	119.75	751	1195.75	706.75	1349.75	543.25
SUB3	S1	R	0	0	583.75	0	842.75	439	119.75	725.5	1183.5	643.75	1321.25	525.25
SUB3	S1	R	0	0	539.25	0	838.75	431.5	120.5	691.75	1167	569.5	1279.25	512.25
SUB3	S1	R	0	0	517.25	0	835	438	119.75	658.75	1144.25	489	1236	501.25
SUB3	S1	R	0	0	509.75	0	831	437.5	118.25	636.25	1133	417.25	1207.75	488.5
SUB3	S1	R	0	0	496	0	822	423	115.75	629	1144.25	380	1200.25	486
SUB3	S1	R	0	0	484	0	811.5	419.5	114.75	631.25	1165.25	376	1206	498
SUB3	S1	R	0	0	480	0	806.75	430.75	120.5	639	1177.5	388.25	1215.75	497
SUB3	S1	R	0	0	481.75	0	806	438.25	125.5	650.25	1183.25	411.75	1226	480
SUB3	S1	R	0	0	490	0	806.75	444	125.5	662.5	1193.75	440.75	1238	472
SUB3	S1	R	0	0	502.75	0	810	448	126.25	673	1204.25	469.75	1247.75	474.5
SUB3	S1	R	0	0	510.5	0	815.75	448	125.25	671.25	1206	489.25	1254.25	482.75
SUB3	S1	R	0	0	511.25	0	819.75	447.25	125.25	653.5	1206	504.75	1260.75	493.25
SUB3	S1	R	0	0	501.75	0	821.25	445.75	128	632.75	1213	531.25	1262.5	502
SUB3	S1	R	0	0	485	0	823.5	444	129.75	616.75	1225	566.5	1259.5	503.5
SUB3	S1	R	0	0	482.75	0	825	440.5	132	600.5	1238	597.25	1261	501
SUB3	S1	R	0	0	488.5	0	823.5	439	134.25	590.5	1250.25	620	1268	509.25
SUB3	S1	R	0	0	489.25	0	821.25	440	135	592	1260.75	642.5	1273	525.5
SUB3	S1	R	0	0	498	0	823	438.25	135	592.25	1267.75	660	1270.75	539
SUB3	S1	R	0	0	510.75	0	828.75	439	134.25	591.75	1271.75	670.25	1262.5	543.75
SUB3	S1	R	0	0	523.5	0	832	442.25	134.25	597.5	1276.75	686.25	1254.25	542.25
SUB3	S1	R	0	0	537.25	0	832	444.5	136.5	603.75	1284	703.25	1246.25	541.5
SUB3	S1	R	0	0	544.75	0	835	450.25	137.25	607.5	1290.5	708.25	1243	525.25
SUB3	S1	R	0	0	550.5	0	838.75	458.5	130	613	1292.25	711.5	1251	492.75
SUB3	S1	R	0	0	555.25	0	842	465.5	119.5	622.75	1290	722	1265.75	474.25
SUB3	S1	R	0	0	554.25	0	848.5	469.25	120.5	639.75	1290	731.75	1283.75	468
SUB3	S1	R	0	0	553.25	0	853.25	468.5	127	663	1295.5	732.5	1296.75	460.75
SUB3	S1	R	0	0	555.75	0	855	465.5	127.75	678.25	1301.25	730.75	1300.75	459.25
SUB3	S1	R	0	0	562.5	0	857.75	466.5	127	681.5	1304.5	736.5	1303.75	464.25
SUB3	S1	R	0	0	572.25	0	860.25	471.5	127	682.5	1308.25	745.5	1312.5	473
SUB3	S1	R	0	0	580.25	0	861	474.75	127	687.5	1313.75	757.5	1328.75	482.5
SUB3	S1	R	0	0	585.25	0	861	476.25	126	695.5	1321.25	771.25	1344.75	488.25
SUB3	S1	R	0	0	588.5	0	861.75	477	125	702	1327.25	777	1353.5	490
SUB3	S1	R	0	0	591.5	0	862.5	475.25	126	706.75	1330.5	777.75	1357.75	496.5
SUB3	S1	R	0	0	593	0	862.5	471.75	128	708.25	1332	777.75	1358.5	511.75
SUB3	S1	R	0	0	597	0	864	471.75	129.75	705.25	1331.25	775.5	1355	522.75
SUB3	S1	R	0	0	601.75	0	866.25	477.75	131.25	703	1332.75	777.25	1352.5	524.25
SUB3	S1	R	0	0	596	0	867.75	484.5	132.75	707	1336.5	786	1357.25	520.25
SUB3	S1	R	0	0	582.25	8	858	485.25	132.75	729.5	1337.25	789.75	1368.5	513.75
SUB3	S1	R	0	68.5	571	16	824.25	481	131.25	775.5	1335.75	782.5	1376.75	498.5
SUB3	S1	R	0	297.25	578.25	20.75	788.25	479.25	131.25	822.25	1336.5	789.25	1377	472.75
SUB3	S1	R	0	584.75	598.5	37.5	778	481.5	128.75	858.25	1339.5	816.75	1370.75	447
SUB3	S1	R	0	727.5	605.25	46.25	784.5	482.25	121.5	886.5	1338	829.5	1357	419.75
SUB3	S1	R	0	629.5	597.25	39	790	476	111.75	886	1316.5	794.75	1322	389
SUB3	S1	R	0	340.25	573	25.5	802	469	97	844	1277.75	727.75	1257.25	363.75
SUB3	S1	R	0	82.25	528	8	827	470.75	80.75	779.25	1249.5	685.75	1202.5	355
SUB3	S1	R	0	0	489.25	0	845.5	478	75.25	711.5	1243	689	1188.25	355.25
SUB3	S1	R	0	0	480.25	0	848	483.5	82	652	1247	717.25	1190	355.25
SUB3	S1	R	0	0	488.5	0	847.25	485	86	607.75	1249.5	750.25	1188.25	357.75
SUB3	S1	R	0	0	494.25	0	851.25	487.5	86.5	579.5	1253.5	772	1183.25	356.25
SUB3	S1	R	0	0	496.5	0	856.25	489.25	90.5	553.75	1256	779.5	1181	348
SUB3	S1	R	0	0	507.75	0	857	487.75	93	525.5	1248	785.25	1186.75	342.25
SUB3	S1	R	0	0	523.25	0	856.75	487	92.25	513.25	1235.75	790.75	1197.75	347.25
SUB3	S1	R	0	0	526.5	0	860.75	486	91.5	517.25	1229.25	790	1212.25	361
SUB3	S1	R	0	0	523	0	864	483.25	92.25	524.5	1228.5	783.5	1229.5	377
SUB3	S1	R	0	0	525.25	0	858.5	479.25	93	538.25	1226.75	776	1247.25	388.25
SUB3	S1	R	0	0	534.25	0	849	477.75	93.75	553.75	1226	774.5	1262.5	394.75
SUB3	S1	R	0	0	541.5	0	846.5	482.5	97	561	1233.5	769	1271.5	402.75
SUB3	S1	R	0	0	545.5	0	853.5	488.25	101.25	574.5	1249.5	760.75	1273	411.5
SUB3	S1	R	0	0	553	0	863	489.25	100.5	601	1265.5	772	1273.5	423.5
SUB3	S1	R	0	0	554.75	0	863.75	489.25	92.25	624.25	1272.75	803.5	1280.75	434
SUB3	S1	R	0	0	545	0	853.25	494	78.5	645.25	1271	838	1290.5	425.25
SUB3	S1	R	0	0	535.25	0	842	500.5	65	677	1268.5	863.75	1296.25	393
SUB3	S1	R	0	0	527	0	834	502.25	59.5	719.75	1269.25	874.25	1297.25	342.25
SUB3	S1	R	0	0	516.25	0	826	506.25	61	759	1267	870.25	1293.25	285.75
SUB3	S1	R	0	0	507.5	0	822	516.5	64	782.25	1259.25	858.25	1282	243.75
SUB3	S1	R	0	0	509.5	0	822	525.25	68.75	792.75	1252.75	835.75	1257.75	202.75
SUB3	S1	R	0	0	521.75	0	824.5	533.25	73.75	797	1254.25	815.75	1220.5	146.25
SUB3	S1	R	0	0	531.25	0	830.25	542.75	72.25	801.25	1259.25	819.75	1185.75	93.75
SUB3	S1	R	0	0	538.25	0	835	552.5	77	808.5	1266.75	825.25	1168.75	56.75
SUB3	S1	R	0	0	548	0	835.75	558.5	94.75	815	1278.75	807.5	1158.25	42.25
SUB3	S1	R	0	0	560.25	0	838.25	555.5	103	815	1284	781.75	1134	49.5
SUB3	S1	R	0	0	575.5	0	849.5	545	92.5	800.25	1284.75	765.75	1105.75	77
SUB3	S1	R	0	0	587.5	0	862.25	538.5	77	767.75	1290.75	767.5	1100.25	139.75
SUB3	S1	R	0	0	597	0	870.25	542.5	75.5	733	1299.75	787.5	1123	220.25
SUB3	S1	R	0	0	601.75	0	873.5	546.5	74	710.5	1306.75	817	1157	281.75
SUB3	S1	R	0	0	598	0	871.75	546.5	58.5	690.5	1314	843.5	1185.25	315.75
SUB3	S1	R	0	0	612	0	871.75	544.75	55	672.75	1315.75	860.5	1203.75	348.75
SUB3	S1	R	0	0	649	0	875.25	543	63	673.5	1302	874.25	1216.75	388.25
SUB3	S1	R	0	0	677	0	876.25	546.25	64	695.5	1284.25	894.5	1232	406
SUB3	S1	R	0	0	693	0	877	552.75	65.75	728.75	1272	926.25	1251.75	400.5
SUB3	S1	R	0	0	703.5	0	881.75	560.75	72.25	760.25	1268.75	953.75	1263	389.25
SUB3	S1	R	0	0	704.5	0	886	570.25	76.25	783.75	1273.75	966.5	1262.5	373
SUB3	S1	R	0	0	699.75	0	887.75	578.25	77.75	798.25	1280.25	972.25	1264	348
SUB3	S1	R	0	0	690.75	0	889.25	580	79.25	806	1287.5	974.75	1270.25	338.25
SUB3	S1	R	0	0	684	0	890.75	577	80	813	1296.25	977	1275.25	356
SUB3	S1	R	0	0	681.5	0	893	576.25	80.75	818	1304.25	981	1275.25	374.75
SUB3	S1	R	0	0	676.75	0	893.75	577	84	818.25	1308.25	985.25	1269.5	382.75
SUB3	S1	R	0	0	673.5	0	891.5	577	88.25	818.25	1312.25	988.5	1260	388.25
SUB3	S1	R	0	0	676	0	889.25	575.25	90.75	807.75	1320.5	992.25	1251.25	399.75
SUB3	S1	R	0	0	681.75	0	886	568.75	92.25	766.75	1323	993	1239	406.25
SUB3	S1	R	0	0	692.25	0	881	559.25	92.25	717.5	1318	987.5	1209.75	398
SUB3	S1	R	0	0	702.75	0	876	554.5	91.5	696.25	1316.5	980.25	1170.25	392.25
SUB3	S1	R	0	0	705.25	0	867	557.75	91.5	686.5	1317.5	971.5	1131	384
SUB3	S1	R	0	0	706.75	0	856.5	564	91.5	676	1316.5	959.5	1087.5	342.75
SUB3	S1	R	0	0	706.5	0	851	567.75	90.75	682.5	1312.25	954.5	1046.25	287.25
SUB3	S1	R	0	0	693.5	0	846.25	569.5	87.5	695.75	1309	956.75	1021.25	260.75
SUB3	S1	R	0	0	676.5	0	842	572.25	84	699	1308.25	956.75	1017.25	255
SUB3	S1	R	0	0	670	0	834.75	573	82.25	698.75	1308.5	955.25	1014.25	242
SUB3	S1	R	0	0	668.5	0	818.25	568	81.5	702	1309.5	939.25	987.75	213
SUB3	S1	R	0	0	664	0	804.75	561	83.25	707.75	1309.5	914.25	957	191.5
SUB3	S1	R	0	0	655.25	0	803.75	559.5	86	715.75	1314.25	906.75	948	195
SUB3	S1	R	0	0	646.25	0	808.25	561.75	94.25	722	1322.25	907.5	956.75	207.75
SUB3	S1	R	0	0	645.5	0	812.25	558.5	109.5	721.25	1327.25	903.75	969	221.25
SUB3	S1	R	0	0	652	0	815	551.25	118.25	718.25	1330.5	904.75	974.75	231.75
SUB3	S1	R	0	0	658.5	0	816	548.75	118.25	723.75	1333.5	913.5	977	235
SUB3	S1	R	0	0	659.25	0	816.75	549.5	115.75	738	1335.75	922.25	980	231.75
SUB3	S1	R	0	0	653.5	0	819	552.75	113	751	1339	930.25	985.5	232.5
SUB3	S1	R	0	0	645.5	0	822	564	112	757.75	1342.25	939	996	238.25
SUB3	S1	R	0	0	640.5	0	824.25	574.5	112	761.75	1343	945.5	1012.25	230.25
SUB3	S1	R	0	0	640.25	0	826	576.25	112	768	1344	951.25	1029.25	218.75
SUB3	S1	R	0	0	636.25	0	828.75	576.25	104	773.75	1345	956.25	1040.5	227.5
SUB3	S1	R	0	0	623.5	0	831.25	577.75	88	774.5	1347.25	958.75	1050.25	245.25
SUB3	S1	R	0	0	618	0	832	581.75	80.75	771	1350.25	959.5	1058.5	251
SUB3	S1	R	0	0	625.5	0	832	588.25	82.25	768.5	1351	959.5	1061.75	248.75
SUB3	S1	R	0	0	629.75	0	832.75	594	84	767.75	1351.75	958.5	1064	248.75
SUB3	S1	R	0	0	629	0	834.25	597.25	85	768	1353.5	957.5	1067	251.25
SUB3	S1	R	0	0	619.25	0	835.75	597	84	772.25	1356.25	960	1067.75	258.5
SUB3	S1	R	0	0	594	0	836.5	593.75	84	777	1358	962.5	1064	271.25
SUB3	S1	R	0	0	569.5	0	835.75	587.5	86	776.75	1358.75	961.75	1057.75	287.5
SUB3	S1	R	0	0	553.25	0	835.75	581.75	87	771.75	1361.75	960.25	1051.25	303.75
SUB3	S1	R	0	0	539.75	0	838	582.5	87	767	1370.5	961.75	1043.25	314.25
SUB3	S1	R	0	0	533.5	0	841.25	587.5	94.25	763.25	1381	965.5	1031.25	324.75
SUB3	S1	R	0	0	539.75	0	842.25	590.75	108.75	756.25	1385.75	963	1017.5	342.5
SUB3	S1	R	0	0	552.5	0	841.5	593	116.75	747.25	1387.5	955	998.75	357
SUB3	S1	R	0	0	561.5	0	843.25	594.5	116.5	738	1386.75	945.5	974.5	357.75
SUB3	S1	R	0	0	569.75	0	845	594.5	114.75	730	1385.75	937.5	966.5	353.75
SUB3	S1	R	0	0	583.5	0	845.75	595.25	115	733.5	1389	939	981	354.5
SUB3	S1	R	0	0	593.75	0	847.25	597	116	749.5	1394	948	1000.5	355
SUB3	S1	R	0	0	597	0	848.75	599.75	115	764.75	1398.25	957	1015	353.25
SUB3	S1	R	0	0	599.75	0	849.5	602.25	113	773	1399	962.5	1025.25	352.5
SUB3	S1	R	0	0	603.75	0	848.75	603	113	778.75	1398.75	966.5	1039	350
SUB3	S1	R	0	0	612.5	0	848	602.25	115	785.25	1403.5	973.75	1056	330.75
SUB3	S1	R	0	0	620.75	0	848.75	602.25	115	791.75	1409	980.75	1066.25	298.75
SUB3	S1	R	0	0	617.5	0	850.25	605.25	106.75	803	1410.5	983	1070.25	280.25
SUB3	S1	R	0	0	611.5	0	851	609	93.25	812.5	1409.75	980.75	1076	274.5
SUB3	S1	R	0	0	613.75	0	851	613	87.75	811.5	1409	975.25	1082.5	268.75
SUB3	S1	R	0	0	622	0	851.75	617.25	88.5	810.5	1407.5	970.25	1086.75	263.25
SUB3	S1	R	0	0	629.5	0	853.25	620.5	87.75	812	1404.5	967.75	1089.25	261.75
SUB3	S1	R	0	0	633.5	0	855	622	85.25	812	1405.25	968.75	1090	274.5
SUB3	S1	R	0	0	635.75	0	857	621.25	82.5	810.5	1407.5	968.25	1090.75	298.5
SUB3	S1	R	0	0	635	0	858	620.5	83.25	808.25	1409.25	962	1092.25	314.5
SUB3	S1	R	0	0	632	0	858	619.75	86	807.5	1413.5	958.75	1094.75	325
SUB3	S1	R	0	0	630.5	0	857	619	87	806.75	1416	959.5	1099.75	338
SUB3	S1	R	0	0	632	0	856.75	619.75	88.5	805.25	1416	959.5	1103	350.25
SUB3	S1	R	0	0	635.75	0	860	621.25	93.25	803	1414.25	960.25	1100.5	360.75
SUB3	S1	R	0	0	640.5	0	862.5	621.25	98.25	801.5	1411.5	961	1098	369.5
SUB3	S1	R	0	0	643	0	863.25	619.75	100	799.75	1411.25	960.25	1100.5	376
SUB3	S1	R	0	0	643	0	864.75	619	100	795.5	1411.25	958.75	1105.25	379.25
SUB3	S1	R	0	0	644	0	864.75	619	99	793	1411.5	956.25	1109	380
SUB3	S1	R	0	0	645	0	864	619	97	793.75	1412.5	953.5	1112.25	378.5
SUB3	S1	R	0	0	645.75	0	864.75	619.75	97.75	795.25	1411.5	952.5	1113.25	373.75
SUB3	S1	R	0	0	648	0	865.5	621.25	100.5	795.25	1412.25	952.5	1112.5	368.75
SUB3	S1	R	0	0	649.5	0	864.75	622	99.75	795.5	1414	955	1115.75	368.75
SUB3	S1	R	0	0	648.75	0	864	623.75	96.25	798.25	1413	960	1120.5	373
SUB3	S1	R	0	0	647.25	0	863.25	624.75	91.25	801.5	1413.75	964	1121.25	378.75
SUB3	S1	R	0	0	645.75	0	862.5	623	85.5	803.75	1414.75	964.75	1122.25	383.5
SUB3	S1	R	0	0	645	0	862.5	622.75	84	803	1410.75	961.75	1125.5	383.25
SUB3	S1	R	0	0	643.25	0	862.5	624.5	86	799.75	1407.5	958.75	1127.75	379.25
SUB3	S1	R	0	0	641.5	0	864	627.25	87	798	1408.25	959.5	1130.25	374.5
SUB3	S1	R	0	0	645.5	0	866.25	629	87	799.75	1410.75	963.25	1132.75	368.75
SUB3	S1	R	0	0	652.75	0	867	629	85.25	802.25	1412.5	967	1134.25	361.5
SUB3	S1	R	0	0	654.5	0	867	629	83.5	803.75	1413.25	970.25	1135	359
SUB3	S1	R	0	0	652	0	867	628	85.25	803.75	1416.5	972	1135	362.25
SUB3	S1	R	0	0	653.5	0	867	624.5	87	800.5	1419	970.25	1134.25	364.75
SUB3	S1	R	0	0	657.75	0	868.75	621.25	87	798	1420.5	969.5	1133.5	370.25
SUB3	S1	R	0	0	657	0	871.25	620.5	87.75	797.25	1424.5	972.25	1134.25	380
SUB3	S1	R	0	0	650.5	0	872	621.25	89.25	795.5	1426.25	973	1135	386.75
SUB3	S1	R	0	0	647.25	0	872	623.5	89.25	795.25	1424.5	972	1135	387.75
SUB3	S1	R	0	0	649.5	0	872	624.25	87.75	798.5	1425.25	973.75	1135.75	387.75
SUB3	S1	R	0	0	651	0	873	624.5	86	803.5	1427	977	1139	389.25
SUB3	S1	R	0	0	647	0	874.75	626.25	85	806	1427.75	980	1144	390
SUB3	S1	R	0	0	639.75	0	876.25	626	86	806	1429.5	981.5	1148.75	389.25
SUB3	S1	R	0	0	636.5	0	877	625	86	806.75	1429.75	982.5	1153.5	388.5
SUB3	S1	R	0	0	635.75	0	875.25	626	83.25	809	1429	984.25	1155.25	389.25
SUB3	S1	R	0	0	637.5	0	872.75	628.75	82.5	809.75	1427.25	983.25	1153.5	390
SUB3	S1	R	0	0	644	0	873	630.5	86	810.75	1425.5	981.5	1155.75	388.25
SUB3	S1	R	0	0	651.25	0	873	631.25	91.75	816.5	1427.25	981.5	1161.5	384.75
SUB3	S1	R	0	0	659.25	0	872	633.5	99.75	819.75	1428	980	1166.5	383
SUB3	S1	R	0	0	663	0	873	633.5	103.5	816.5	1425.25	977	1167.5	387.25
SUB3	S1	R	0	0	653.25	0	874.75	629.5	101	814.75	1423.5	976.25	1159.5	395.75
SUB3	S1	R	0	0	641.25	0	876.25	627	98.75	815.5	1423.5	977.75	1148	397.5
SUB3	S1	R	0	0	638	0	877	626.25	98	813.75	1422	978.5	1144.5	390.75
SUB3	S1	R	0	0	636.5	0	877	625.5	99.75	810.5	1420.5	977.75	1149.25	388
SUB3	S1	R	0	0	635.75	0	876.25	625.5	101.5	807.5	1421.25	975.5	1152.5	394.5
SUB3	S1	R	0	0	635.75	0	875.5	623.75	99	806.75	1420.5	977.25	1151.75	402
SUB3	S1	R	0	0	634.25	0	876.25	622.75	93.25	806.75	1417.5	982	1147.75	410
SUB3	S1	R	0	0	631	0	877.75	623.5	90	804.5	1418.25	982.5	1143.75	421.25
SUB3	S1	R	0	0	627	0	879.25	621.25	90	801.25	1425.25	980	1143	428
SUB3	S1	R	0	0	626.25	0	880.75	617.5	90	799.5	1434	977	1141.25	430.5
SUB3	S1	R	0	0	624.5	0	882.25	615	90	801.25	1439.5	976.25	1138	433.5
SUB3	S1	R	0	0	619.75	0	883	614	90	803	1441	979.5	1139	434.25
SUB3	S1	R	0	0	617.5	0	884	615.75	90	804.5	1441	985.25	1145.5	432.75
SUB3	S1	R	0	0	619	0	885	617.5	90.75	806.75	1441	989.25	1152	432
SUB3	S1	R	0	0	620.5	0	885	617.5	92.25	806.75	1441	987.5	1153.75	430.25
SUB3	S1	R	0	0	620.5	0	886	618.25	93.75	804.5	1440.25	977.75	1150.5	428.5
SUB3	S1	R	0	0	618.75	0	887	619	95.25	799	1439.5	965	1145.5	429.5
SUB3	S1	R	0	0	616.25	0	887	620.5	95.25	788.5	1438	955.5	1137.25	424.75
SUB3	S1	R	0	0	618	0	887	623.5	93.75	779.5	1435	944.25	1128.25	416.5
SUB3	S1	R	0	0	622	0	887	625	94.75	779.25	1434.25	933.75	1126	419
SUB3	S1	R	0	0	623.5	0	887	623.5	99	781.5	1435.75	932.75	1129.5	425.5
SUB3	S1	R	0	0	622	0	886	621.25	102.25	780.75	1437.25	938.25	1132	424.5
SUB3	S1	R	0	0	619.75	0	884	621.25	103	780.75	1437.25	943.25	1131.25	420.5
SUB3	S1	R	0	0	619.75	0	884.75	623.75	103	784.75	1433.25	943.25	1130.5	419.75
SUB3	S1	R	0	0	620.5	0	888.25	627.25	103.75	789	1427.5	940.5	1129.75	420.5
SUB3	S1	R	0	0	618	0	888.25	629	105.25	789.25	1425	940.25	1131.25	419.75
SUB3	S1	R	0	0	615.5	0	884.75	629	106	792.5	1424.25	938.75	1136.5	417.25
SUB3	S1	R	0	0	617.25	0	884	629.75	105.25	804.5	1423.5	938.25	1143.5	409.75
SUB3	S1	R	0	0	614.25	0	887.5	632.75	102	817.25	1425.25	942.25	1154	401
SUB3	S1	R	0	0	601.5	0.75	890.75	635.75	99.5	823.75	1428	943.75	1164.5	403.75
SUB3	S1	R	0	0	598.25	1.5	891.5	635	103.5	827.25	1430.5	945.5	1167.75	409.5
SUB3	S1	R	0	60.25	608.5	6.25	878.5	633.5	109.75	837.75	1434.25	958.5	1174.5	399.75
SUB3	S1	R	0	408.25	615.5	19.75	846.25	634.25	112	889.25	1436.5	993.25	1200.5	369.75
SUB3	S1	R	0	1017	620.25	32.5	815	634.25	112	978.75	1435.75	1052	1231.75	306.75
SUB3	S1	R	0	1461.5	622.75	39	794.75	632.75	111.25	1062.5	1436.5	1121.25	1239.75	223.75
SUB3	S1	R	0	1622.25	622	43.25	786.5	632	109.75	1128.5	1438.75	1166.5	1223	165.75
SUB3	S1	R	0	1636	615.5	41.75	789.75	629.5	109	1146.25	1437.25	1152	1201.25	149.5
SUB3	S1	R	0	1495.5	585.75	35.25	796.25	623.75	108.25	1091.5	1431	1083.5	1177.75	168.75
SUB3	S1	R	0	1106.75	540.75	24	809.25	621.25	106.75	990.75	1424.5	993.25	1151.25	209
SUB3	S1	R	0	533.5	512.5	8	828.5	623.5	105.25	862.5	1418.75	907	1133.75	255
SUB3	S1	R	0	116	512.5	0	838	620.25	103	730.25	1409	836	1122.5	305.25
SUB3	S1	R	0	0	530.25	0	835.75	609.25	99	630.25	1396	791.5	1105.5	353.75
SUB3	S1	R	0	0	551.25	0	832	600.5	95.5	551.75	1384	778.5	1089.25	386.75
SUB3	S1	R	0	0	570.75	0	829.75	600.25	94.5	490.25	1376.25	781.75	1077	404.5
SUB3	S1	R	0	0	584.5	0	829	606.5	93.75	467	1375.5	789	1071.25	415.75
SUB3	S1	R	0	0	593.25	0	829.75	611.25	89.75	460.75	1377	786.5	1076.75	426
SUB3	S1	R	0	0	606.75	0	832	611.25	84	456.75	1370.5	776.75	1081.5	426.75
SUB3	S1	R	0	0	614.75	0	834.25	608.25	81.5	462.25	1355.75	769.5	1083.25	414.75
SUB3	S1	R	0	0	609.25	0	835	602.75	81.5	475.25	1342.75	750.25	1090	410
SUB3	S1	R	0	0	611	0	834.25	597	83.25	491.75	1330.75	715.75	1099.75	411
SUB3	S1	R	0	0	620.75	0	832.75	593.75	85	502.25	1311.5	687.5	1106	407.75
SUB3	S1	R	0	0	615	0	832	594.75	84	504.5	1296.5	672	1108.25	407.5
SUB3	S1	R	0	0	601.25	0	831.25	596.5	84	502.25	1292.5	652.75	1108.25	409.75
SUB3	S1	R	0	0	598.25	0	831.25	595.5	84.25	503	1289	625.5	1105.25	413
SUB3	S1	R	0	0	599	0	833.5	594.5	82.5	506	1285.75	596.25	1102.25	418.75
SUB3	S1	R	0	0	599.5	0	835	594.5	83.25	504.5	1281	571.75	1103	420.25
SUB3	S1	R	0	0	605	0	835	595.25	83.5	505.25	1273	554.75	1104.5	412.25
SUB3	S1	R	0	0	609.75	0	835	596	80.25	504.25	1263.25	544.25	1106	398
SUB3	S1	R	0	0	609.75	0	835	594.5	78.5	494.5	1250.25	542	1107.5	385
SUB3	S1	R	0	0	606.75	0	835	589.75	79.25	486.5	1239	546.25	1103.5	381.75
SUB3	S1	R	0	0	602.25	0	835.75	583.25	80.75	482.75	1232.5	547	1093.75	383.5
SUB3	S1	R	0	0	601.5	0	838	568	78.25	474	1225.25	535	1079.25	383.5
SUB3	S1	R	0	0	604.5	0	841.25	543	74.25	462.5	1214.25	515.75	1064	392.5
SUB3	S1	R	0	0	606.75	0	843	535.75	77.75	451	1201.5	504.25	1057.5	406.25
SUB3	S1	R	0	0	608.25	0	843	545.5	79.5	436.5	1188.5	508.25	1062.5	415.75
SUB3	S1	R	0	0	609	0	844	543.75	74.5	422	1178	511.75	1068.25	427.75
SUB3	S1	R	0	0	610.75	0	844	533.25	75.25	410	1171.5	508.75	1068	431
SUB3	S1	R	0	0	618.25	0	842	522	78.5	407	1165.75	524.75	1063.75	434.25
SUB3	S1	R	0	0	630.25	0	838.75	512.25	77.75	414.25	1162.5	568	1061.5	468
SUB3	S1	R	0	0	640.5	0	832.5	501	77.75	423.75	1159.25	616.25	1065	514.75
SUB3	S1	R	0	0	649.5	0	830.75	485	78.5	438.25	1151.25	650	1070.75	553.75
SUB3	S1	R	0	0	660	0	837	476.25	78.5	443.25	1148	671.75	1080.5	588.5
SUB3	S1	R	0	0	668.75	0	842	474.75	81	440	1147	691.25	1095	618
SUB3	S1	R	0	0	673	0	844.75	483.5	83.5	452	1138.25	703.5	1108.5	646.75
SUB3	S1	R	0	0	675.5	0	848	506.75	82.5	469.75	1127.25	704.5	1120.5	679.75
SUB3	S1	R	0	0	673.75	0	851	527.75	84.75	485	1115.25	707.75	1137.5	705.75
SUB3	S1	R	0	0	660	0	855.75	539.75	90.5	501	1093.5	722	1158.5	698
SUB3	S1	R	0	0	647.75	0	860	543.75	92.25	509.75	1058.75	734	1173.75	669.75
SUB3	S1	R	0	0	658.25	0	861.75	543.75	91.5	505.75	1019	739	1175.25	658.25
SUB3	S1	R	0	0	675.5	0	862.5	538	92.25	513.25	992.25	747	1168	674.5
SUB3	S1	R	0	0	661	0	857	520.25	93.75	541.5	988.25	750	1172	703.75
SUB3	S1	R	0	0	613.25	0	850.5	509	91.25	562.25	994.75	746.75	1194.5	714.25
SUB3	S1	R	0	0	569.75	0	852.75	505	84	566.25	1003.75	758.25	1217	716.5
SUB3	S1	R	0	0	553.75	0	857.75	497	80.75	552.5	1014.25	786.75	1238	737.25
SUB3	S1	R	0	0	563.5	0	859.5	493	83.25	534.75	1015.75	815.75	1264	763
SUB3	S1	R	0	0	586.75	0	860.25	493	85	537.25	1012.5	839.75	1286.75	781.5
SUB3	S1	R	0	0	601	0	865	492.25	85.75	550	1021.25	863.25	1297.25	794.5
SUB3	S1	R	0	0	606.5	0	867.5	490.75	87.5	570.25	1039.75	886	1302	811.75
SUB3	S1	R	0	0	629	0	862.75	492.25	87.75	593.25	1061.75	903	1318	836.75
SUB3	S1	R	0	0	657.25	0	859.5	496.25	90.25	602.25	1083.75	914.25	1337.25	851.75
SUB3	S1	R	0	0	668.75	0	859.5	499.75	97.5	605.25	1099	921.25	1347	855
SUB3	S1	R	0	0	673	0	861	503.75	100.5	610.75	1108.5	924.25	1350.25	862.5
SUB3	S1	R	0	0	673.75	0	864	506	96.25	615.75	1115.75	922.75	1351.75	873
SUB3	S1	R	0	0	667	0	867	501.25	90.75	620.75	1118	916.5	1350	882
SUB3	S1	R	0	0	653.25	0	868.5	486.75	87.75	633.75	1105.75	911.5	1340.25	887.75
SUB3	S1	R	0	0	630	0	867.75	477.75	87.75	652.25	1068	913	1330.75	878
SUB3	S1	R	0	0	612.25	0	865.5	480	88.5	667.25	1019	915.5	1332.5	861
SUB3	S1	R	0	0	610.75	0	859.25	478.25	88.5	676.75	972.25	917	1344.5	849.5
SUB3	S1	R	0	0	596.5	0	848	471	89.25	687.25	920.5	920.25	1361.5	842
SUB3	S1	R	0	0	561	0	832.5	462.25	90.75	708.25	894.75	924.5	1373.75	842.75
SUB3	S1	R	0	0	534.25	0	816.25	460.75	91.5	725.25	910.25	935.75	1377	850.25
SUB3	S1	R	0	0	526.25	0	809	461.5	91.5	726	932.75	951	1372.25	858.5
SUB3	S1	R	0	0	531	0	807.5	449.5	93	718.75	953.5	961.5	1361	867.25
SUB3	S1	R	0	0	560	0	796.5	428	95.25	700.25	975.25	969.5	1351.25	878.5
SUB3	S1	R	0	0	594	0	768.25	402.25	96	675.25	985.75	976	1340.75	892.25
SUB3	S1	R	0	0	604.5	0	735	382	96	664.75	992	981	1325.25	903.5
SUB3	S1	R	0	0	616.5	0	719	373.75	96	671	1008	984.25	1306.5	903.5
SUB3	S1	R	0	0	631.75	0	713.5	372.75	96	679	1024.25	988.25	1284.75	889.75
SUB3	S1	R	0	0	632	0	700.5	381.75	96	685.75	1031	995.75	1270.25	877.5
SUB3	S1	R	0	0	641.75	0	693	390.75	95.25	698	1029.5	1003	1267.75	876.75
SUB3	S1	R	0	0	659.25	0	697	385.75	94.5	710.75	1024.5	1009	1268.5	881
SUB3	S1	R	0	0	663.25	0	690.5	376	95.25	715.5	1023	1011.25	1267.75	888.25
SUB3	S1	R	0	0	665.75	0	675	368.75	95.25	716.25	1030.5	1009	1267.75	894.5
SUB3	S1	R	0	0	665.75	0	667.75	370.5	92.25	720.25	1037.75	1006	1283	894.5
SUB3	S1	R	0	0	660.75	0	677.5	382.75	90	723.5	1037.5	1006	1317.75	894.75
SUB3	S1	R	0	0	652.5	0	697.75	388.25	91.5	722	1038.75	1012.25	1343	900.5
SUB3	S1	R	0	0	642	0	709.25	393	91.5	715.75	1043.5	1022	1347.25	907.75
SUB3	S1	R	0	0	639.75	0	714.25	412.5	88.5	705.25	1048.5	1031	1353.75	915
SUB3	S1	R	0	0	643.25	0	718.25	431	87	701	1049.5	1037.25	1370.75	920.5
SUB3	S1	R	0	0	646.5	0	718.25	438	87.75	703.5	1047.25	1040.25	1386	919.5
SUB3	S1	R	0	0	650.25	0	714.25	436.5	88.5	702.25	1043.25	1041	1391.5	913
SUB3	S1	R	0	0	651	0	711	432.75	88.5	705.5	1028	1040.25	1386	906.75
SUB3	S1	R	0	0	646.25	0	714.25	438.25	89.25	715.75	999	1038.75	1382	897.25
SUB3	S1	R	0	0	643	0	719.75	450.25	90	720.5	969.75	1039.75	1390	890
SUB3	S1	R	0	0	636.75	0	722.75	452.75	90	722	954.25	1044.75	1400.5	898
SUB3	S1	R	0	0	626.5	0	726	450.25	90	730	955.75	1049.5	1410.75	909.25
SUB3	S1	R	0	0	627.25	0	725.25	456	90.75	741.5	973.5	1051	1422	919
SUB3	S1	R	0	0	625.5	0	718.75	461	92.25	738.5	1002.75	1047.75	1428	937.5
SUB3	S1	R	0	0	614.25	0	721.25	461	93	725.5	1031	1040.5	1433.75	958.25
SUB3	S1	R	0	0	613.5	0	731	462.5	93	725.25	1047.75	1038.25	1439.25	970.25
SUB3	S1	R	0	0	619	0	737.25	465.5	93.75	731	1053.25	1043.25	1432.75	972.75
SUB3	S1	R	0	0	611.5	0	737.25	467	95.25	731.25	1055.75	1048	1423.75	965.5
SUB3	S1	R	0	0	590.5	0	723.75	467	95.25	732.75	1056	1052	1425.25	952.5
SUB3	S1	R	0	0	577	0	706	465.5	93	739	1044.75	1056.25	1429.5	945.25
SUB3	S1	R	0	0	572.25	0	693	459.25	90.75	743	1027	1059.5	1430.5	943
SUB3	S1	R	0	0	565.75	0	676	444	90.75	728.5	1020.75	1062.5	1433.5	925.25
SUB3	S1	R	0	0	564	0	669.75	419.75	89.75	697	1020.75	1067.25	1434.75	894.5
SUB3	S1	R	0	0	564.75	0	666	388.25	87.25	676.75	1010.75	1071.25	1425.75	876.75
SUB3	S1	R	0	0	568	0	640.25	360.75	89	685	1000.25	1068.75	1403.25	884
SUB3	S1	R	0	0	576.75	0	628	350.25	92.25	711	1002	1067.25	1379.25	910.75
SUB3	S1	R	0	0	588	0	642.25	356.75	92.25	733.5	1012.25	1070.5	1374.5	931
SUB3	S1	R	0	0	602.5	0	655.75	370.25	89	747.25	1024.25	1072	1384.25	931.75
SUB3	S1	R	0	0	613.75	0	674.25	374.25	84	756.25	1037.25	1077	1406.25	928.5
SUB3	S1	R	0	0	622.75	0	702.75	376.25	82.5	758.5	1048.5	1087.5	1433.75	927.75
SUB3	S1	R	0	0	635.75	0	726.25	385.25	85.25	748.5	1059	1095.5	1449	926.25
SUB3	S1	R	0	0	650.25	0	739	391.5	87.75	730.75	1068.75	1098	1456.25	933.5
SUB3	S1	R	0	0	662.25	0	745.5	398.75	90	716.5	1070.5	1094.75	1449.75	951
SUB3	S1	R	0	0	680.75	0	748	403.75	92.25	706.25	1070.5	1089.25	1427	961.25
SUB3	S1	R	0	0	712.25	0	743.25	386.75	93	706.25	1067	1087.75	1418	953.25
SUB3	S1	R	0	0	737.25	0	736	365.5	92.25	727.75	1054	1091.75	1440.5	939
SUB3	S1	R	0	0	751	0	737.5	369.5	91.5	761.5	1042.75	1099	1472.75	939.25
SUB3	S1	R	0	0	760	0	748	381.75	90.75	782.5	1031.5	1106	1487.25	946.5
SUB3	S1	R	0	0	756	0	760	385	88.5	780	1013.25	1112.25	1479.25	936.5
SUB3	S1	R	0	0	750.25	0	769.5	394	85.25	758.25	1006.25	1118.75	1466.5	914.5
SUB3	S1	R	0	0	752	0	775.25	410.25	81	735.75	1019	1125.25	1468	903.25
SUB3	S1	R	0	0	749	0	773.75	407.75	79.25	737.5	1031.75	1129.5	1476	909
SUB3	S1	R	0	0	745.75	0	768.75	389	80.75	753	1036.75	1126.5	1478.5	921.25
SUB3	S1	R	0	0	746.5	0	769.5	385.75	81.5	762.5	1045.75	1119.25	1481	934.25
SUB3	S1	R	0	0	740	0	774.5	395.5	82.25	764.75	1049.75	1116	1489.25	941.5
SUB3	S1	R	0	0	723	0	781	394.5	83	762.5	1035.25	1112.75	1503.75	935
SUB3	S1	R	0	0	712.5	0	788.25	388	83	767.25	1020.75	1105.5	1523.75	930
SUB3	S1	R	0	0	710.75	0	793	389.75	84.75	776.75	1018.25	1099	1545.5	940.5
SUB3	S1	R	0	0	702.5	0	795.25	394.5	89.75	772.75	1027	1096.5	1560.75	960
SUB3	S1	R	0	0	702.5	0	797.75	401.75	93.75	748.5	1046.25	1099.75	1565.5	988.25
SUB3	S1	R	0	0	716.25	0	798.75	413.25	93.75	718	1066.5	1103.75	1562.25	1023.75
SUB3	S1	R	0	0	733.25	0	795.5	415	93.75	695.75	1083.5	1107	1548.5	1045.5
SUB3	S1	R	0	0	749.5	0	789.75	403.75	95.25	678.75	1095.5	1114.25	1527.5	1046.25
SUB3	S1	R	0	0	756	0	783.25	395.75	95.25	669.5	1100.5	1122.25	1517	1036.5
SUB3	S1	R	0	0	759.25	0	778.5	392.5	94.5	670.25	1103.75	1124	1512.25	1027.75
SUB3	S1	R	0	0	769.75	0	768.25	368	95.25	652.75	1111.5	1114.25	1489.75	1024
SUB3	S1	R	0	0	794.75	0	743.25	318.5	96	594	1118.75	1091.5	1460	1007.75
SUB3	S1	R	0	0	821.25	0	715.75	286.25	95.25	531.25	1110	1059.25	1438.25	968.75
SUB3	S1	R	0	0	829.25	0	700.5	283.25	80.75	509.5	1081.75	1022	1423.5	931
SUB3	S1	R	0	0	831.75	0	698	280.25	53.25	520.5	1052.75	983.25	1425.75	930.25
SUB3	S1	R	0	0	839	0	703.5	278	37.25	539	1031.75	956.75	1438.75	959
SUB3	S1	R	0	0	849.5	0	710.75	286	35.75	561	1021.25	951	1456	980.75
SUB3	S1	R	0	0	860.75	0	718	297.75	38.75	585.25	1030.25	956.5	1478.75	993.75
SUB3	S1	R	0	0	865.5	0	726.75	310.5	51.5	605.25	1046.5	966.25	1493.25	1007.5
SUB3	S1	R	0	0	864.75	0	736.5	318.75	71.75	622.75	1060.25	974.5	1497.25	1014
SUB3	S1	R	0	0	865.5	0	743.25	319.75	84.75	641.25	1082	978.5	1499.5	1014
SUB3	S1	R	0	0	870.25	0	747.25	319.75	90.5	657.5	1109.5	980.75	1504.25	1012.5
SUB3	S1	R	0	0	876	0	750.25	322	92.25	660	1126.5	981.5	1510	1009.25
SUB3	S1	R	0	0	881	0	752	328.25	92.25	652	1136	984	1513.25	1013
SUB3	S1	R	0	0	886	0	753.75	338	92.25	656.75	1150.25	989	1512.25	1023.5
SUB3	S1	R	0	0	887.5	0	754.5	353.5	90.75	668.75	1164.75	994.75	1513.75	1027.75
SUB3	S1	R	0	0	884.75	0	756.25	374.5	90	665.75	1176.25	1003.75	1518.75	1029.25
SUB3	S1	R	0	0	884	0	756.25	386	88.25	656.25	1188.5	1015	1518.25	1041.25
SUB3	S1	R	0	0	886.75	0	753.5	395.75	87.25	647.25	1200.5	1024.5	1520	1059.25
SUB3	S1	R	0	0	887.5	0	753.25	409.25	90.5	642.25	1213.25	1035	1530.25	1073
SUB3	S1	R	0	0	876.75	0	755	412.5	96.25	651	1224.75	1043.75	1539.75	1081.75
SUB3	S1	R	0	0	854.25	0	761.75	423	99.5	665.5	1229.75	1049.25	1554.5	1085
SUB3	S1	R	0	0	833.5	0	773.75	450.25	98	685	1232.75	1059.75	1575.5	1085
SUB3	S1	R	0	0	804.5	0	780	469.5	99	711	1230	1069.5	1587.25	1086
SUB3	S1	R	0	0	753.75	0	780	469.5	101.5	736	1202.5	1073	1593.75	1077.25
SUB3	S1	R	0	0	716.75	0	784.75	458.25	100.75	773.75	1149.5	1074.75	1599	1044
SUB3	S1	R	0	0	698	0	796.75	451	100	816.5	1097.25	1077.75	1607.25	1009.25
SUB3	S1	R	0	0	665.5	0	810.5	470.5	99	849.5	1068.25	1087.25	1622.5	1005.25
SUB3	S1	R	0	0	643	0	821.25	505.25	97	880.75	1068.25	1098.75	1635.25	1018
SUB3	S1	R	0	0	639	0	829.5	520.5	96	896	1085.25	1107.75	1645.5	1024.25
SUB3	S1	R	0	0	635.75	0	837.5	521.25	92.75	892.75	1093.25	1114	1650.25	1014.5
SUB3	S1	R	0	0	636.75	0	844	524.5	87.25	897.75	1083.25	1106.75	1650.5	983
SUB3	S1	R	0	0	640.75	0	848	529.5	86	917.5	1078.25	1098	1655.5	954.75
SUB3	S1	R	0	0	651	0	851	532	89.25	904	1101	1103.5	1658.5	967
SUB3	S1	R	0	0	657.5	0	852.5	528	93.75	829	1136.75	1118.75	1638	1009.25
SUB3	S1	R	0	0	662.5	0	853.5	524.75	97	725.75	1181.25	1141.5	1586.25	1034.5
SUB3	S1	R	0	0	686	0	856.25	528	100.5	642.5	1249.75	1168.25	1546	1046.5
SUB3	S1	R	0	0	709.5	0	858	532	105.25	626	1308.5	1195.75	1550.25	1064
SUB3	S1	R	0	0	707.75	0	855.5	535	108.25	664.5	1335	1213.5	1567.25	1067.25
SUB3	S1	R	0	0	689	0	854.5	536.5	109	707.25	1347	1221.5	1570.25	1064
SUB3	S1	R	0	0	671.25	0	858.5	539.75	106.75	738.75	1344.75	1236	1563	1063
SUB3	S1	R	0	0	656.75	0	856.25	544.75	103.75	765.5	1338.5	1253.75	1549.5	1060.5
SUB3	S1	R	0	0	636.75	0	847.25	546.5	104.5	781	1340	1260	1533.5	1065.5
SUB3	S1	R	0	0	615.75	0	840.5	552	106	773.75	1335	1255	1510.25	1067.25
SUB3	S1	R	0	0	606.75	0	838	563	106	751.75	1322.75	1247	1470.75	1053.5
SUB3	S1	R	0	0	586	0	838.75	567.75	105.25	741.25	1314.5	1241.25	1430.25	1025.25
SUB3	S1	R	0	0	544	0	837.25	565.5	103.75	745.5	1321.75	1234.75	1401.75	980.75
SUB3	S1	R	0	0	518.75	0	832.75	564.75	103	746.25	1343.75	1225.25	1375.75	942.75
SUB3	S1	R	0	0	510.75	0	830.5	568	123	750.25	1361.75	1221.25	1354	929.25
SUB3	S1	R	0	0	498	0	830.5	577	167.25	756	1376.25	1214	1343.75	917.5
SUB3	S1	R	0	0	486.75	0	828.75	589	194	764.75	1393.75	1194.75	1334.25	892.5
SUB3	S1	R	0	0	478.5	0	820.5	597	194	774.5	1409	1175.5	1312.5	873.75
SUB3	S1	R	0	0	472.75	0	807.75	608.5	186.75	776.25	1428.5	1165	1289.25	873.75
SUB3	S1	R	0	0	470.5	0	796.5	621.5	185.25	797	1454.5	1173	1278.75	866.5
SUB3	S1	R	0	0	456	0	786.5	622.25	190	835.5	1479.5	1193.25	1268.75	846.5
SUB3	S1	R	0	0	440.5	0	779.25	618.25	190.75	867	1507.5	1209.25	1253.25	824
SUB3	S1	R	0	0	441.25	0	776.25	617.5	193.25	889.75	1534.75	1226	1249.25	802
SUB3	S1	R	0	0	428.5	0	777.75	619	196.5	902	1551	1246.25	1258.25	790.5
SUB3	S1	R	0	0	405.25	0	780	623	195	904.5	1557	1264	1266.5	786.5
SUB3	S1	R	0	0	415.75	0	784.25	628	186	905.25	1556.25	1279.25	1266.5	786.75
SUB3	S1	R	0	0	448	0	792.5	635.25	176	909.25	1551.25	1289	1257.5	774.75
SUB3	S1	R	0	0	451	0	790.75	643.25	174.5	917.25	1550.5	1298	1248.5	732
SUB3	S1	R	0	0	425.75	0	781	649.75	173	924.5	1565.75	1315.75	1249.25	704.5
SUB3	S1	R	0	0	415.25	0	783.5	656.25	167.25	927	1589.75	1337.5	1254.25	732.5
SUB3	S1	R	0	0	423.5	0	796.5	662.75	165.75	912.5	1614	1363.25	1265.75	773.5
SUB3	S1	R	0	0	439.75	0	805.25	675.5	164.25	883.5	1648	1396.25	1290	797.75
SUB3	S1	R	0	0	464.75	0	809	693.75	159.25	866.5	1683.5	1423.75	1312.5	814.75
SUB3	S1	R	0	0	488.25	0	811.5	707.5	161.5	864.75	1702.75	1432.75	1314	823.5
SUB3	S1	R	0	0	510.75	0	817.5	723	167.25	874.5	1718.75	1436.75	1299.5	824.25
SUB3	S1	R	0	0	531.5	0	827.25	745.5	172.25	895.75	1757.5	1456	1288.25	833.25
SUB3	S1	R	0	0	542.75	0	836.75	764.75	186	917.5	1807.5	1490	1283.25	856.75
SUB3	S1	R	0	0	547.75	0	852	770.5	212.5	935	1839.75	1524.75	1283.25	884.25
SUB3	S1	R	0	0	548	0	867.25	759.25	230.75	950.25	1851.25	1541.5	1288.25	911.75
SUB3	S1	R	0	0	540	0	869.5	741.25	223.5	963	1845.75	1542.25	1299.5	933.5
SUB3	S1	R	0	0	520.5	0	868.75	721.75	206.75	971.75	1827.25	1542.25	1321.25	940.75
SUB3	S1	R	0	0	502	0	869.75	697.75	195.5	973.5	1800.5	1540.5	1343.75	930.25
SUB3	S1	R	0	0	499.75	0	869	674.5	187.5	975.25	1764.75	1533.25	1355.75	909
SUB3	S1	R	0	0	499.75	0	870.5	648.5	178.5	984.25	1710	1521.25	1365.5	879.75
SUB3	S1	R	0	0	484.5	0	869.5	614.5	172	990	1638.5	1503.5	1374.5	836.25
SUB3	S1	R	0	0	471.5	0	864	588.75	166.5	993.25	1575.5	1483.25	1370.5	768.75
SUB3	S1	R	0	0	485.75	0	858.5	582.25	156.75	998.25	1539	1472	1359	701.25
SUB3	S1	R	0	0	527	0	857.5	584	151	995	1536.75	1473	1345.25	684.25
SUB3	S1	R	0	0	580.5	0	863	590.75	151.75	981.75	1547.25	1470.5	1326	710
SUB3	S1	R	0	0	612	0	867.75	604.5	152.5	972.75	1527.5	1453.5	1323.5	738.25
SUB3	S1	R	0	0	570.75	0	867.75	615.75	139.75	978.5	1476.5	1428.75	1338.75	758.25
SUB3	S1	R	0	0	485	0	863.75	615.75	115	985	1436.25	1405.5	1345.25	776
SUB3	S1	R	0	0	443.75	0	855	606.75	100.5	969	1423.5	1385.25	1336.5	794.75
SUB3	S1	R	0	0	439	0	847.25	595.25	95.5	934.5	1419.75	1371.25	1320.5	808.5
SUB3	S1	R	0	0	440.5	0	845	583	93	900.5	1422.25	1371.75	1315.75	819.75
SUB3	S1	R	0	0	449.25	0	847.25	578.25	92.25	869.5	1434.25	1383	1317.25	841.5
SUB3	S1	R	0	0	447.75	0	860	584.25	90.75	843.5	1446.5	1402.5	1308.25	869.75
SUB3	S1	R	0	0	462.5	0	878.75	587.75	89.25	817	1454.75	1432.5	1297.75	903.75
SUB3	S1	R	0	0	507.75	0	887	588.5	89.25	781.75	1451.5	1457.5	1286.5	944
SUB3	S1	R	0	0	542.25	0	884.5	588.25	91.5	748.75	1432.75	1464.75	1264.75	980.75
SUB3	S1	R	0	0	561.5	0	880.25	585	93.75	737.5	1417.25	1460.75	1247	1003.25
SUB3	S1	R	0	0	585.75	0	878.5	586	90.5	746.5	1415.75	1455.75	1248.75	1011.5
SUB3	S1	R	0	0	598.75	0	877	590.75	81	750.5	1418.25	1452.5	1261.75	1018
SUB3	S1	R	0	0	602	0	873.75	593	74.75	750.5	1416.5	1447.75	1269.75	1014.75
SUB3	S1	R	0	0	615.75	0	872.75	591.5	73	758.5	1393	1442.75	1271.25	996.25
SUB3	S1	R	0	0	621.5	0	874.5	586	68	775.25	1345.5	1438.75	1282.5	973.75
SUB3	S1	R	0	0	607	0	872.25	574.75	60	795.5	1301.25	1427	1304.25	938.25
SUB3	S1	R	0	0	580.25	0	869.75	562.5	57.5	804.5	1276	1404.5	1321.25	896.25
SUB3	S1	R	0	0	558.25	0	870.5	559.75	61.5	801.25	1267.75	1382.5	1333.5	876
SUB3	S1	R	0	0	557.5	0	864.75	561.25	62.5	799.5	1264	1370.25	1344	871
SUB3	S1	R	0	0	555.25	0	858.25	552.5	68.25	805.75	1255.25	1368.75	1349.5	871
SUB3	S1	R	0	0	538.25	0	859.25	538	81	805.75	1250.25	1375.5	1355.75	878.5
SUB3	S1	R	0	0	521.25	0	860.25	522.75	80.75	795.5	1251	1382.75	1360.5	879.5
SUB3	S1	R	0	0	506	0	851.5	502	75.75	783.5	1246	1380.75	1351	874.5
SUB3	S1	R	0	0	484.25	0	842.5	485	80.75	762.5	1242	1369.25	1336.75	889.75
SUB3	S1	R	0	0	467.25	0	840.5	484	85	737.5	1248.75	1354	1336.75	922.25
SUB3	S1	R	0	0	473.75	0	830.75	484.75	85	713.25	1252.75	1346	1347.25	959.25
SUB3	S1	R	0	0	491.5	0	820.5	484.75	86.75	669.75	1244.5	1349.25	1351.25	1007.5
SUB3	S1	R	0	0	514.75	0	817.25	495.5	89.25	618.25	1241.25	1349.25	1333.25	1048
SUB3	S1	R	0	0	551	0	815.5	499.75	90	592.5	1242.25	1338.75	1289	1056
SUB3	S1	R	0	0	585.75	0	822.75	490.75	89.25	592.5	1238.5	1329.25	1245.75	1045.25
SUB3	S1	R	0	0	611.5	0	834	489	91	615	1245.75	1331.75	1240	1038.75
SUB3	S1	R	0	0	630	0	837.25	502.75	96.75	657	1264	1338.75	1263.25	1027.75
SUB3	S1	R	0	0	639.75	0	835	515	100	693.25	1278.25	1337	1291.5	989.25
SUB3	S1	R	0	0	648.5	0	831.25	519	100.75	720.5	1286.25	1327.5	1320.5	934.25
SUB3	S1	R	0	0	652.5	0	831.25	522	101.5	752.75	1296.75	1321.25	1343.25	896.25
SUB3	S1	R	0	0	647.75	0	837.5	526.75	100.75	783.25	1307.25	1322	1353	880.25
SUB3	S1	R	0	0	638	0	840.75	531.75	100.75	805	1312.25	1321	1343	869
SUB3	S1	R	0	0	629.25	0	836.75	534.25	103.75	814.75	1313.25	1307.25	1318.75	843
SUB3	S1	R	0	0	634.25	0	836	535.75	107.5	811.5	1312.5	1282.5	1297.25	806.5
SUB3	S1	R	0	0	639.75	0	840	535.75	107.5	801.25	1315	1260.25	1276.25	780
SUB3	S1	R	0	0	634.75	0	835.75	536.5	102.75	789.25	1312.75	1246.5	1264	769.75
SUB3	S1	R	0	0	634	0	825.25	538.75	98.75	782.5	1303	1239.75	1277	775.25
SUB3	S1	R	0	0	629.25	0	823.75	538	98	784	1286.5	1237.25	1300.5	786.5
SUB3	S1	R	0	0	613.25	0	831.75	536.5	100.25	789.75	1261.25	1230	1317.5	800.5
SUB3	S1	R	0	0	611.75	0	836.5	536.5	102.5	790.5	1244.25	1215.5	1327.25	817.5
SUB3	S1	R	0	0	619	0	835	537.25	99.25	770.25	1238.75	1199.5	1335.25	828.75
SUB3	S1	R	0	0	607.75	0	832	528.25	91.25	731.5	1225.25	1186.5	1345.5	835.25
SUB3	S1	R	0	0	587.5	0	831.25	505.75	84.25	708.25	1197	1180.75	1354.25	846.5
SUB3	S1	R	0	0	572	0	835	492.25	84.5	706	1169.5	1170.5	1363.25	859.25
SUB3	S1	R	0	0	563	0	838.75	494	86	710.75	1152.5	1150.5	1377	860
SUB3	S1	R	0	0	561.25	0	836.5	490.75	80.75	727.75	1135.5	1138.25	1390.75	829.5
SUB3	S1	R	0	0	570.25	0	831.25	484	74.25	742.5	1116.25	1136.5	1400.5	779.5
SUB3	S1	R	0	0	574.5	0	831.25	489.5	73.75	752.25	1105.25	1136.5	1405.25	751.75
SUB3	S1	R	0	0	564	0	835.75	496	75.5	773.25	1104.5	1143.75	1406.75	750
SUB3	S1	R	0	0	565.75	0	838.75	492.75	76.25	799	1112.5	1161.5	1414	765.5
SUB3	S1	R	0	0	592.5	0	842	485.5	77.75	818.25	1130.25	1174.5	1427	780
SUB3	S1	R	0	0	625.5	0	846.25	479.25	80.25	827.25	1150.25	1177.75	1437.5	773.5
SUB3	S1	R	0	0	648.75	0	849.5	478.75	85.25	829	1160.75	1182.5	1445.5	774.5
SUB3	S1	R	0	0	664.75	0	853.5	487	89.25	824	1171.5	1191.5	1457.5	804.5
SUB3	S1	R	0	0	673	0	857.75	497.5	91.5	806	1198.25	1208.5	1464.75	844
SUB3	S1	R	0	0	675.5	0	861.75	503.75	95.5	784.25	1226.25	1235.75	1453.5	880.25
SUB3	S1	R	0	0	683.5	0	867.25	506	99	765.75	1245.25	1259	1439	915.75
SUB3	S1	R	0	0	692.5	0	873	506	100	741.5	1266.25	1273.5	1434.25	943
SUB3	S1	R	0	0	694	0	877.75	505.25	100.75	716.5	1285.75	1287.5	1433.5	963.75
SUB3	S1	R	0	0	696.25	0	880.75	500.5	102.25	700.25	1294.5	1297.5	1430.25	983.25
SUB3	S1	R	0	0	701.25	0	879.25	494	100.5	697	1293.75	1300	1423.75	984.25
SUB3	S1	R	0	0	698	0	877	490.75	95.5	710.75	1284.25	1300	1418.75	976
SUB3	S1	R	0	0	681.75	0	876	490	92.25	724.5	1273.75	1298.25	1413.75	981.5
SUB3	S1	R	0	0	661.75	0	871.75	486	90	719	1259.25	1294.75	1410.5	988
SUB3	S1	R	0	0	652	0	866.25	478.75	85.25	712.5	1219	1288.25	1412.25	973.5
SUB3	S1	R	0	0	657.5	0	863.25	465	81	714.75	1155.25	1273	1415	947.75
SUB3	S1	R	0	0	666.5	0	861.75	439.25	80	710	1087.25	1254.25	1416	938
SUB3	S1	R	0	0	669.75	0	854.5	415	79.25	699	1032.25	1242.75	1413.5	945.25
SUB3	S1	R	0	0	671.25	0	840.75	398.75	81	694.25	999.25	1235.5	1411.75	956.75
SUB3	S1	R	0	0	668.75	0	830.25	381	84.25	704.5	987.25	1226	1416.5	960.75
SUB3	S1	R	0	0	669.5	0	826	367.25	81.75	720.5	982.5	1213.25	1419.75	956.5
SUB3	S1	R	0	0	678.25	0	821.75	366.5	81	723	977	1196.25	1417.5	955
SUB3	S1	R	0	0	684.75	0	817	362.5	85.75	712.5	981.25	1184.25	1411	954.5
SUB3	S1	R	0	0	686.5	0	820.5	355.25	86.5	702	992.5	1180.25	1396.25	948
SUB3	S1	R	0	0	685.75	0	828	358.5	86	697.25	1006.75	1173.5	1378.5	944.5
SUB3	S1	R	0	0	689.25	0	831.25	364.75	87	699	1022	1167.75	1373	951.75
SUB3	S1	R	0	0	692.5	0	832.75	363	87	701.5	1039.75	1169.5	1377	962.5
SUB3	S1	R	0	0	682.5	0	833.5	353.5	87	692.5	1065.5	1172.75	1367	977.25
SUB3	S1	R	0	0	676	0	827.75	341.5	87.75	664.75	1088.25	1169.5	1347.5	998.25
SUB3	S1	R	0	0	686.5	0	817.25	327	89.25	642	1098.25	1156.75	1341.25	1011
SUB3	S1	R	0	0	697.75	0	817.5	321.5	90.75	646.25	1104.75	1140.75	1345.5	1007.75
SUB3	S1	R	0	0	702.75	0	827.25	330.25	92.25	648	1109.5	1134.25	1340	1015
SUB3	S1	R	0	0	697.25	0	832.75	334.75	93.75	635.75	1105.5	1134.25	1320.75	1046.25
SUB3	S1	R	0	0	683.5	0	830.25	325.75	95.25	636.5	1107.75	1136.75	1308.5	1077
SUB3	S1	R	0	0	680.25	0	823.75	316.25	97	651	1118.75	1147.25	1314	1101.5
SUB3	S1	R	0	0	687.5	0	821.25	318.25	99.75	663.75	1125.25	1158.5	1327	1119.25
SUB3	S1	R	0	0	692.25	0	825.25	324.75	102.25	667	1130.25	1164.75	1335	1122.25
SUB3	S1	R	0	0	695.5	0	832.5	326	103	663.25	1135.75	1168.75	1343	1120.5
SUB3	S1	R	0	0	703.75	0	840.5	332.25	102.25	662.5	1140.5	1174.5	1352.75	1122.25
SUB3	S1	R	0	0	714.25	0	848.75	349.25	99.75	675.25	1144	1181.75	1357.5	1120.75
SUB3	S1	R	0	0	719.75	0	857	375.25	97	702	1149.75	1187.5	1366.25	1108.5
SUB3	S1	R	0	0	723	0	863.25	407.75	94.5	724.75	1152	1195.5	1377.75	1101
SUB3	S1	R	0	0	722.25	0	866.25	432	94	736.75	1140.75	1208.25	1387.75	1111.5
SUB3	S1	R	0	0	706	0	868.75	444.75	97.5	740.75	1135.25	1219.5	1397.5	1125.5
SUB3	S1	R	0	0	682.5	0	873.75	448.75	100.75	743.25	1146.5	1222	1403	1125.5
SUB3	S1	R	0	0	675.25	0	878.5	450.5	100.5	757	1161	1215	1407.75	1114
SUB3	S1	R	0	0	682.5	0	881.75	463.5	95.5	771.5	1169.75	1204.5	1414.25	1107.5
SUB3	S1	R	0	0	682.5	0	886	489.25	93.25	775.5	1168.75	1197.75	1418.25	1101.75
SUB3	S1	R	0	0	668.75	0	888.5	500.5	99	769	1152	1192.75	1411	1080.75
SUB3	S1	R	0	0	654.25	0	889.25	483.5	102.25	763.25	1130.5	1188	1389.25	1068
SUB3	S1	R	0	0	633.5	0	890.75	481.75	101.5	768.75	1120.75	1185.75	1369	1087.5
SUB3	S1	R	0	0	583.5	0	891.5	506	102.25	776	1110	1181	1363.25	1090
SUB3	S1	R	0	0	531.75	0	893	527	102.25	790	1087.25	1179.5	1371.25	1055.25
SUB3	S1	R	0	0	515.75	0	894.5	535.75	99.75	822.25	1064.75	1193.25	1386.75	1035
SUB3	S1	R	0	0	525.5	0	897	533.25	97	859	1067.5	1213.25	1395	1043.75
SUB3	S1	R	0	0	532.5	0	903.5	538	97	870.25	1089.5	1218	1388.5	1066.25
SUB3	S1	R	0	0	530.75	0	907.5	546	98	851	1107.25	1207.75	1375.5	1085
SUB3	S1	R	0	0	536.5	0	907.5	537.25	98	820.5	1120	1199.75	1360.75	1092.5
SUB3	S1	R	0	0	545.5	0	909	527.75	99	794.75	1127.75	1200.25	1338	1094.25
SUB3	S1	R	0	0	557	0	910.5	535.75	99	772.75	1142	1208.25	1310	1099.75
SUB3	S1	R	0	0	578	0	910.5	551.75	98	740.5	1167.75	1230.25	1286	1110
SUB3	S1	R	0	0	590	0	913	565.5	101.25	711.75	1197.75	1263.5	1276.25	1115
SUB3	S1	R	0	0	588.5	0	918.75	573.5	106.75	706.25	1234.25	1288.5	1288.25	1128
SUB3	S1	R	0	0	583.75	0	923.5	572.5	107.5	716.75	1268.25	1302	1295.5	1150.25
SUB3	S1	R	0	0	578	0	923.5	567.75	106.75	719	1282.75	1306.75	1269	1165.25
SUB3	S1	R	0	0	574.5	0	920.5	564	108.25	697	1286	1298.75	1232	1167
SUB3	S1	R	0	0	571.75	0	915.75	564	110	671.25	1295.75	1289.75	1227.25	1160
SUB3	S1	R	0	0	573.25	0	908.5	561.5	114.25	677	1309.25	1295.25	1248.25	1153.5
SUB3	S1	R	0	0	571.75	0	903	552	117.5	703.5	1326	1303.5	1263.5	1127.75
SUB3	S1	R	0	0	559.75	0	895	547.25	115.75	714	1344.75	1300.5	1271.5	1077.75
SUB3	S1	R	0	0	549.25	0	882	549.5	113	730.25	1358.5	1296.5	1279.5	1046
SUB3	S1	R	0	0	538	0	873	551	113	764	1368	1297.25	1286	1038.75
SUB3	S1	R	0	0	525.25	0	866.5	551	114	785.75	1373.75	1293	1285.25	1023
SUB3	S1	R	0	0	519	0	858.5	551	114.75	798.75	1375.5	1275.25	1272.25	994
SUB3	S1	R	0	0	522.25	0	848	551.75	117.25	808.25	1376.25	1244	1252	959.75
SUB3	S1	R	0	0	521.25	0	836.75	554.25	118.25	812.25	1376	1212.5	1229.5	921.75
SUB3	S1	R	0	0	509	0	830.25	558.5	117.5	817.25	1375	1193.75	1209.5	897.75
SUB3	S1	R	0	0	505	0	826.75	562.5	116.5	826.75	1372	1185.5	1203	893.75
SUB3	S1	R	0	0	502	0	824.25	560.75	114.75	838	1362.5	1182.25	1202.75	893.75
SUB3	S1	R	0	0	485.25	0	822.75	556.75	115.75	846.25	1357.5	1177.5	1195.25	894
SUB3	S1	R	0	0	465	0	825.25	558.5	118.25	843.75	1363	1168.75	1184	901.5
SUB3	S1	R	0	0	453.5	0	833.25	561.75	119.75	820.25	1367.75	1163.25	1177.75	915.25
SUB3	S1	R	0	0	447.75	0	841.25	561.75	120.5	796	1369.5	1165.75	1177	930.5
SUB3	S1	R	0	0	442	0	844.5	560.25	119.75	797.75	1371.25	1173.75	1171.5	947.25
SUB3	S1	R	0	0	439.5	0	845.25	560.25	118.25	807.75	1374.25	1180.75	1156.25	961.5
SUB3	S1	R	0	0	442	0	847.75	562.5	115.75	792.5	1379	1178.25	1144	970.25
SUB3	S1	R	0	0	443	0	848.75	565.5	114.75	768.25	1375.25	1168.75	1146.25	976.75
SUB3	S1	R	0	0	430.25	0	848.75	567.75	117.25	777	1359.25	1165.5	1150.25	983.25
SUB3	S1	R	0	0	410.25	0	850.25	568.5	118.25	803.5	1348.5	1168.5	1145.5	990.75
SUB3	S1	R	0	0	406.25	0	851	566.25	116.75	799.5	1354.75	1165.25	1135.75	997.5
SUB3	S1	R	0	0	421.25	0	849.5	562.5	116	757.5	1367.75	1151	1131.75	1001.5
SUB3	S1	R	0	0	440.5	0	846.5	557	114.25	718	1374.5	1137.5	1144	1007
SUB3	S1	R	0	0	453.75	0	845.75	548	110.75	706.75	1378	1137.5	1161.75	1010.25
SUB3	S1	R	0	0	460.25	0	846.5	540.5	108.25	710	1376.5	1145.5	1171.5	1006.25
SUB3	S1	R	0	0	460	0	846.5	539.75	108.25	719.75	1364.25	1152	1175.5	1007
SUB3	S1	R	0	0	454.25	0	848.75	544	110.5	736.5	1356	1157.75	1181	1017.5
SUB3	S1	R	0	0	452.5	0	851.75	545.75	112	750	1357.75	1162.5	1178.5	1030.5
SUB3	S1	R	0	0	451.75	0	852.5	545.75	112	749.25	1362.5	1167.25	1165.5	1041
SUB3	S1	R	0	0	446.25	0	854.25	550.5	112	739	1375.25	1177.75	1165.5	1046.5
SUB3	S1	R	0	0	426.75	0	857	558.5	112	736.75	1395.5	1189	1176.75	1052.75
SUB3	S1	R	0	0	390.5	0	857	564	112	746.5	1407.5	1199.5	1184.75	1059.25
SUB3	S1	R	0	0	374.5	0	855	569.5	112	757	1410	1210	1193	1053
SUB3	S1	R	0	0	386.5	0	852.5	577.5	111.25	758.5	1409.5	1212.25	1198.75	1035.25
SUB3	S1	R	0	0	396.25	0	847	583.25	110.5	747.25	1395.75	1201.75	1193	1020.5
SUB3	S1	R	0	0	396.5	0	838.25	586.75	112.25	738.5	1373	1194	1181	1018
SUB3	S1	R	0	0	391	0	832	591.75	115	741.5	1364.25	1211	1170.75	1025.5
SUB3	S1	R	0	0	396.5	0	831.25	598.25	115	745.25	1367.5	1230.25	1157.75	1033.5
SUB3	S1	R	0	0	414.75	0	831.25	595.75	113	749.25	1367.25	1234.25	1143.75	1043
SUB3	S1	R	0	0	409	0	828	584.25	112	758.25	1368.75	1244.5	1143	1048
SUB3	S1	R	0	0	373.5	0	824.5	584.25	113	772.25	1375.25	1260.5	1151.25	1043.25
SUB3	S1	R	0	0	351	0	820.25	599.75	115	785.25	1380	1267	1152.75	1046.5
SUB3	S1	R	0	0	356	0	813.75	612.5	116	793.25	1383.25	1267	1157.5	1054.5
SUB3	S1	R	0	0	364	0	810.5	608.25	116	799	1389.25	1263	1166.5	1056
SUB3	S1	R	0	0	359.75	0	811.5	596.25	115	795.75	1396.75	1248.5	1160	1060
SUB3	S1	R	0	0	345.25	0	812.5	591.5	112.25	778.75	1397.5	1230	1143.75	1065.5
SUB3	S1	R	0	0	336.5	0	813.25	590.75	109.75	763.5	1391.75	1217.25	1134.25	1061.5
SUB3	S1	R	0	0	334.75	0	818	590	108.25	757.75	1385.25	1205.25	1125.5	1051.25
SUB3	S1	R	0	0	341.25	0	824.5	587.5	106.75	760	1373.75	1195.5	1115.75	1047.25
SUB3	S1	R	0	0	360.75	0	828.75	582.5	106.75	772	1359	1193.75	1111	1044.75
SUB3	S1	R	0	0	377.5	0	832	580	108.25	777.5	1353.5	1189.75	1104.5	1037.5
SUB3	S1	R	0	0	390.5	0	835	575.25	107.5	767.75	1351.25	1177	1095.5	1032.75
SUB3	S1	R	0	0	401.25	0	836.5	562.5	105.25	757.25	1342.25	1165	1090	1028.75
SUB3	S1	R	0	0	411.75	0	836.5	551.25	106	764.5	1336.5	1161.75	1092.5	1023
SUB3	S1	R	0	0	424	0	837.25	547.25	108.25	788	1336.5	1162.5	1095.75	1021.25
SUB3	S1	R	0	0	429.75	0	838	544	105.75	802	1328.5	1162.5	1089.25	1026.75
SUB3	S1	R	0	0	429.5	0	836.5	534.25	97	799	1302.75	1161.75	1077	1038
SUB3	S1	R	0	0	417.25	0	829.5	515	90	793.25	1267.25	1151.25	1061.75	1043
SUB3	S1	R	0	0	384.25	0	816.75	495.75	90	794	1242.25	1123.75	1053.75	1017.25
SUB3	S1	R	0	0	342.25	0	805.5	486	90.75	796.5	1231	1086.75	1054.5	972.75
SUB3	S1	R	0	0	314.75	0	801.5	485	91.75	790.75	1226.25	1056	1049.75	958.25
SUB3	S1	R	0	0	303.5	0	803.75	492.25	97.5	772	1223	1042.75	1047.25	964
SUB3	S1	R	0	0	290.75	0	812.5	502.75	100.5	734.75	1218	1049.25	1053.5	970.5
SUB3	S1	R	0	0	272.25	0	824	508.25	97.75	694.5	1226	1068	1060.75	990.75
SUB3	S1	R	0	0	254.25	0	829.75	508.25	97	656.75	1245.5	1080	1060.75	1013.25
SUB3	S1	R	0	0	250.75	0	829.5	509	99	611.5	1257	1078.25	1049.5	1035.75
SUB3	S1	R	0	0	263.75	0	826.75	513	99	589.75	1261	1078.25	1042.25	1059.25
SUB3	S1	R	0	0	277.75	0	826	521.25	97	596.5	1265.75	1089	1046.25	1078.75
SUB3	S1	R	0	0	289	0	828	530.25	96	613.5	1273	1101.25	1052.75	1099
SUB3	S1	R	0	0	305	0	829.75	534.25	96	640.75	1280.25	1110.75	1060.75	1116
SUB3	S1	R	0	0	329.25	0	831.25	538.25	96	665.75	1286.75	1118	1068	1126.5
SUB3	S1	R	0	0	347	0	830.25	541.5	97	684.5	1294.75	1123.75	1073	1131.25
SUB3	S1	R	0	0	353.5	0	826	540.5	98	699	1303.5	1127.75	1081	1130.25
SUB3	S1	R	0	0	356	0	820.25	538.75	99.5	718	1305	1127.75	1093.75	1126.75
SUB3	S1	R	0	0	353.5	0	812.25	534	103.5	748.5	1298.5	1128.75	1106.75	1120.25
SUB3	S1	R	0	0	354.25	0	807.5	528.5	104.5	775.25	1290.5	1139.25	1110	1107.5
SUB3	S1	R	0	252.25	364	12	787.25	524.75	102.25	821.25	1280.75	1191.5	1114	1083.25
SUB3	S1	R	0	896.25	376.25	32.75	738	517.5	102.25	913.25	1266.25	1285.75	1140.75	1029
SUB3	S1	R	0	1471	387.75	40.75	703.5	510	103.75	1011	1247.25	1362.25	1175.5	958
SUB3	S1	R	0	1703.25	394.25	39.25	700.5	507.5	104.5	1066.5	1235.25	1380.75	1195.75	922
SUB3	S1	R	0	1691.25	386.75	27.25	708.5	517.25	101.25	1063.75	1235	1317	1199.75	932
SUB3	S1	R	0	1443	354.25	8	727	530.25	93	1018.5	1237.25	1198.5	1194.75	962.75
SUB3	S1	R	0	882	290.5	0	754.5	533.5	88.75	945.25	1246.75	1065.75	1182	991.75
SUB3	S1	R	0	254	229.25	0	778.5	540.75	92.75	860.75	1268.5	953	1157	1003.75
SUB3	S1	R	0	0	209.25	0	791.25	541.5	96	799.5	1287.25	913.25	1119.5	1009.25
SUB3	S1	R	0	0	215.75	0	794.5	524.5	97	764.75	1292.25	918.75	1080.75	1016.25
SUB3	S1	R	0	0	223.75	0	795.25	505	97.25	726	1281.75	933.25	1055.25	1006.5
SUB3	S1	R	0	0	232	0	794.5	490.5	94.75	672.75	1254.25	944.5	1037.5	995.5
SUB3	S1	R	0	0	245.75	0	792.25	485	94.75	629.25	1226	925.25	1022.75	1009.5
SUB3	S1	R	0	0	263.25	0	790.75	481.75	97.25	607.75	1213	876.25	1016.25	1027.25
SUB3	S1	R	0	0	274.5	0	788.5	465.75	96.25	586	1208.25	807.75	1007.5	1035
SUB3	S1	R	0	0	274.5	0	783.75	436.75	93	545.5	1199.5	725.25	980	1039.5
SUB3	S1	R	0	0	269.5	0	778	421.25	91.5	490	1185.75	638	952.5	1044.25
SUB3	S1	R	0	0	249.5	0	774.5	427	92.25	426.25	1170.5	554.25	939.75	1053.25
SUB3	S1	R	0	0	199	0	771	426.25	91.5	362.25	1146.25	479.25	926	1060
SUB3	S1	R	0	0	133.5	0	765.5	404.25	87.5	305	1108.25	410.75	909	1052.25
SUB3	S1	R	0	0	90.5	0	759.25	366.25	84	269.75	1064.75	357.75	895.5	1016
SUB3	S1	R	0	0	85	0	755	332.5	83	267.5	1024.5	334.5	886.75	962.5
SUB3	S1	R	0	0	88.25	0	751.75	319.75	82.25	278	990	331.25	877.75	930.75
SUB3	S1	R	0	0	78.5	0	745.5	319	80.75	290.75	957	334.25	864.75	924.25
SUB3	S1	R	0	0	56	0	735	317.5	79.25	317.25	914	335.75	839	922.75
SUB3	S1	R	0	0	27	0	719.75	313.5	83.5	329.5	858.25	323	804.25	919.5
SUB3	S1	R	0	0	6.25	0	704.5	298	94.25	307	806	294	779.25	917
SUB3	S1	R	0	0	0	0	689.75	279.25	98.25	285.75	773.75	259.25	758.5	921.25
SUB3	S1	R	0	0	0	0	676.75	277.5	95.5	282.25	761.5	225.5	740	925.5
SUB3	S1	R	0	0	0	0	671.25	275.25	93.75	276.75	755.75	193.25	736	922.25
SUB3	S1	R	0	0	0	0	661.5	263.5	93	268.25	745.25	164.75	734.5	920.75
SUB3	S1	R	0	0	0	0	635.75	257	93	275.5	714.75	154.25	730.5	929.75
SUB3	S1	R	0	0	0	0	610.25	256.75	92.25	292.25	662.5	158.5	738.5	932.75
SUB3	S1	R	0	0	0	0	601.5	252.75	94	319	621.25	161	752.75	917.25
SUB3	S1	R	0	0	0	0	602.25	238.25	96.5	362.75	602.5	162.5	774.25	893.25
SUB3	S1	R	0	0	0	0	605.25	227	95.5	387	592	169.5	805	875.5
SUB3	S1	R	0	0	0	0	608.25	228	94.5	383.75	589.75	180.75	822.25	870.5
SUB3	S1	R	0	0	0	0	607.5	230.5	96.25	378.75	590.75	187.5	821.5	862.5
SUB3	S1	R	0	0	0	0	605.25	228.75	99.75	374.5	593.25	191.75	827	845.5
SUB3	S1	R	0	0	0	0	606.75	227	98.25	377.75	598	200.5	839.75	835.75
SUB3	S1	R	0	0	0	0	609	229.5	94	385	601	214	842	844
SUB3	S1	R	0	0	0	0	606.75	234.25	93.75	393	610.75	231	842.75	861.75
SUB3	S1	R	0	0	0	0	604.5	236.5	94.5	406.75	626.25	245.75	850	880.25
SUB3	S1	R	0	0	0	0	605.25	239	95.25	409	636.5	257	859	895.75
SUB3	S1	R	0	0	0	0	607.5	245.5	95.25	408.25	644.5	277	871.25	907
SUB3	S1	R	0	0	0	0	605.75	250.25	93.75	420.75	657.75	312.5	868.75	919
SUB3	S1	R	0	0	0	0	603.5	249.5	93	419.25	672.25	348.75	839	929.5
SUB3	S1	R	0	0	0	0	607.75	247.25	93	395.75	685	367.25	803.75	935
SUB3	S1	R	0	0	0	0	606	248	92.25	381.25	694.75	375.25	783.5	936.5
SUB3	S1	R	0	0	0	0	600.25	247.75	91.5	392.5	698	397	784	937.25
SUB3	S1	R	0	0	0	0	601.25	244.5	94	415.75	694	425.25	791.25	940.5
SUB3	S1	R	0	0	0	0	604.5	240.75	97.25	431	682.5	446	789.75	946.25
SUB3	S2	R	0	0	100.25	0	686	469.5	92.25	413.5	1093.75	78.25	8.5	0
SUB3	S2	R	0	0	100.25	0	687.75	472.25	91.5	415	1094.75	81.5	15.75	0
SUB3	S2	R	0	0	95.75	0	689.25	473	92.25	414	1098.25	82.5	19.75	0
SUB3	S2	R	0	0	84.5	0	690.75	472	93	420.5	1100	86	26	0
SUB3	S2	R	0	0	71.25	0	690.75	471.25	93	432.5	1097.5	89.25	39.5	0
SUB3	S2	R	0	0	67.75	0	689.25	469.5	93	439.75	1091.75	89.25	58	11.25
SUB3	S2	R	0	0	74.25	0	689.25	470.25	93	443.25	1089.25	88.5	75.75	33.75
SUB3	S2	R	0	0	84	0	689.25	473	93.75	445.75	1092.25	90.75	86.25	45.75
SUB3	S2	R	0	0	85.5	0	687.75	474	95.25	446.5	1096.25	94.5	97.75	48
SUB3	S2	R	0	0	84.75	0	687	473	96	445.75	1099	97.75	114.25	48.75
SUB3	S2	R	0	0	88.25	0	687	471	97	445	1100.75	102	128.75	46.5
SUB3	S2	R	0	0	93.25	0	686	470	98	445.75	1101.5	104.5	139.75	45
SUB3	S2	R	0	0	99	0	685	471.75	97	448	1100.75	103.75	148.75	44
SUB3	S2	R	0	0	100.75	0	686.75	475.25	96	449.5	1100.75	103.75	157	31.75
SUB3	S2	R	0	0	97.5	0	688.5	475.25	97	448.75	1103.75	105.25	161	10.25
SUB3	S2	R	0	0	93.25	0	689.25	472.75	99	447.25	1107.5	107.5	161.75	0
SUB3	S2	R	0	0	89.75	0	690.75	472	100	444.75	1110.75	111.5	168.75	0
SUB3	S2	R	0	0	87.25	0	690.75	471	100	441.25	1115	118.25	178.25	0
SUB3	S2	R	0	0	90.75	0	689.25	468.5	100	435.5	1118.25	126.5	183.25	9.5
SUB3	S2	R	0	0	95.75	0	687.75	465.5	100	425	1120.5	134.5	199.5	19
SUB3	S2	R	0	0	95.5	0	685.25	463.25	99	417.75	1125.25	149.75	249.5	9.5
SUB3	S2	R	0	0	96.25	0	682.5	451.25	97	417	1130.25	175.5	315.75	9.5
SUB3	S2	R	0	0	99.75	0	682.25	430.25	96	416.25	1132	204.5	372.25	30.25
SUB3	S2	R	0	0	97.25	0	684	420.5	97	415.5	1125.5	229.5	433.5	43.25
SUB3	S2	R	0	0	84.75	0	685	423.75	98	421	1101.25	246.5	511	39.25
SUB3	S2	R	0	0	82.25	0	680.75	427	97	436.25	1066.5	270.75	609.5	43
SUB3	S2	R	0	0	97	0	676.5	423.75	96	445.25	1050.25	307	716	64.5
SUB3	S2	R	0	0	109.25	0	679.75	418.75	97	450.25	1064	334.25	801.25	69.25
SUB3	S2	R	0	0	117.25	0	685.5	409.75	99.75	466.5	1088.25	349.5	860.75	59
SUB3	S2	R	0	0	119.5	0	691.25	400.25	102.25	477	1104.25	365.75	898.75	54.5
SUB3	S2	R	0	0	111.5	0	696.25	400.5	103.75	482	1111.5	389.25	928.5	49.75
SUB3	S2	R	0	0	106	0	699	403	104.5	491.75	1119	411.75	965.5	43.25
SUB3	S2	R	0	0	111.5	0	702.25	402.25	104.5	486	1130.5	425.25	999.5	36
SUB3	S2	R	0	0	113	0	706.75	403	105.25	469	1141.75	433.25	1018.25	31.25
SUB3	S2	R	0	0	101	0	710.75	406.75	106	466.5	1151.25	435	1032.75	28.75
SUB3	S2	R	0	0	95.5	0	715	409	106	475.5	1161.5	432.75	1047	27.75
SUB3	S2	R	0	0	101.25	0	719.75	409	106	482.75	1167.75	440.75	1053.25	35.75
SUB3	S2	R	0	0	105.25	0	724.5	409.75	106	487.25	1168.5	461.5	1055	47.75
SUB3	S2	R	0	0	106	0	728.75	411.25	106	496.75	1167.75	478.25	1058.5	51
SUB3	S2	R	0	0	108.5	0	728.75	412	106	509.75	1166.25	484	1063.25	47.25
SUB3	S2	R	0	0	112.5	0	725.25	415.25	105.25	519.75	1167	485	1068	44
SUB3	S2	R	0	0	116.25	0	724.25	430.75	105.25	529.5	1173.5	488.25	1073.75	37.25
SUB3	S2	R	0	0	122.75	0	725	455.25	107.5	537.25	1183.5	496.5	1077.75	30
SUB3	S2	R	0	0	126.25	0	725	468.25	109	536.5	1189.25	499	1078.5	32.5
SUB3	S2	R	0	0	124.5	0	726	467.25	109	527	1190	496.5	1080	36.5
SUB3	S2	R	0	0	125.25	0	728	467	109	518	1190.75	505.25	1083.25	31.75
SUB3	S2	R	0	0	124.75	0	728	470.25	109	522	1194.75	515.5	1088.25	18.25
SUB3	S2	R	0	0	122.5	0	727	472	109	535	1200.5	511.5	1095.5	4.75
SUB3	S2	R	0	0	124	0	726.25	469.5	109	542.25	1202.25	511.75	1103.5	0
SUB3	S2	R	0	0	123	0	724.5	467	109.75	547	1202.25	527	1107.5	5.5
SUB3	S2	R	0	0	119	0	725.25	468.5	111.25	553.5	1205.25	536.5	1090.75	11
SUB3	S2	R	0	0	118.25	0	728	470	111.25	555.25	1206.75	533.5	1057.75	5.5
SUB3	S2	R	0	0	119.75	0	729.75	467	109.75	556.25	1206.75	529.75	1041.5	0
SUB3	S2	R	0	0	119.75	0	732	463.25	109	562	1210.75	524.75	1047.25	0
SUB3	S2	R	0	0	119	0	734.25	463.25	109.75	569	1216.5	514.75	1060.25	0
SUB3	S2	R	0	0	119.75	0	736.5	463.25	111.25	569.5	1216.5	511.5	1071.5	0
SUB3	S2	R	0	0	120.5	0	740.5	462.5	112	565.5	1210	520.5	1077	0
SUB3	S2	R	0	0	121.25	0	744	461	112	565.5	1206	534.25	1080	0
SUB3	S2	R	0	0	122.75	0	745.75	459.5	112	569.5	1208.5	543.75	1079	0
SUB3	S2	R	0	0	123.5	0	747.25	461.75	112	575.25	1213.5	545.25	1071	0
SUB3	S2	R	0	0	124.25	0	748	465.5	112	579.25	1216.75	547.75	1058.25	0
SUB3	S2	R	0	0	126	0	748.75	467.75	111.25	575.25	1219	554.25	1049.25	0
SUB3	S2	R	0	0	128.75	0	750.25	467	110.5	564	1221.25	557.5	1055.75	0
SUB3	S2	R	0	0	131.25	0	751	458.25	110.5	555	1223.75	556.75	1069	0
SUB3	S2	R	0	0	130.25	0	751	446	110.5	553.25	1228	566.5	1072.25	0
SUB3	S2	R	0	0	127.75	0	750.25	440.25	111.25	554	1233.5	593	1068	2.25
SUB3	S2	R	0	0	128.75	0	749.5	438	112	557.25	1240.5	618.75	1067.25	4.5
SUB3	S2	R	0	0	132	0	750.25	434.25	112	571	1246.25	633.25	1073	2.25
SUB3	S2	R	0	0	135.75	0	751.75	428.75	111.25	590.5	1248.75	637.25	1081.75	0
SUB3	S2	R	0	0	139.5	0	753.25	427	110.5	607.75	1252.75	639	1093.75	0
SUB3	S2	R	0	0	139.5	0	754	433.25	111.25	620.75	1257.75	644.75	1104.25	0
SUB3	S2	R	0	0	137.25	0	757.25	441.25	112	626.25	1259.5	644	1108.25	0
SUB3	S2	R	0	0	139.75	0	763.75	447	112	627	1260.25	640.75	1109.75	0
SUB3	S2	R	0	0	145.5	0	766.25	452	111.25	625.25	1262.5	644	1113	0
SUB3	S2	R	0	0	147.25	0	765.5	455.25	110.5	625.25	1266.25	644.75	1119.5	0
SUB3	S2	R	0	0	149.75	0	766.25	452.75	111.25	628	1270.25	643.75	1125.25	0
SUB3	S2	R	0	0	156.25	0	767.75	451.25	112	629.75	1273.75	650.25	1125.5	0
SUB3	S2	R	0	0	160.25	0	767.75	457	111.25	633.5	1275.5	658.5	1119.75	0
SUB3	S2	R	0	0	162.5	0	764.75	459.25	110.5	639.75	1275.5	657.75	1108.25	0
SUB3	S2	R	0	0	163.25	0	762.5	455	111.25	644.75	1271.5	652.75	1093.75	0
SUB3	S2	R	0	0	163.25	0	763.25	451	113	646.5	1264.25	653.5	1086.5	0
SUB3	S2	R	0	0	165.5	0	764	452	115	647.25	1265	658.5	1093	0
SUB3	S2	R	0	0	167.75	0	763.25	460	116	643	1271.5	656	1104.25	0
SUB3	S2	R	0	0	172.5	0	761	466.25	115	635.5	1269	654.25	1112.25	0
SUB3	S2	R	0	0	179	0	757.75	464	112.25	631.5	1261.5	676.25	1121.25	0
SUB3	S2	R	0	0	182.5	0	756	455.25	108.25	627	1259	699.75	1129.5	0
SUB3	S2	R	0	0	186.75	0	757	449.5	103.75	631.25	1255.75	696.25	1132	0
SUB3	S2	R	0	0	192.25	0	758.75	453.75	100.75	645.75	1251.75	699.25	1134.25	0
SUB3	S2	R	0	0	210.75	0	760.25	455.5	100.75	654.5	1250.25	731.5	1139.75	0
SUB3	S2	R	0	0	244	0	761.75	453.75	102.25	661.5	1248	754.25	1147.25	0
SUB3	S2	R	0	0	264	0	764	457	103.75	669.5	1247.25	750.5	1157	0
SUB3	S2	R	0	0	269.5	0	767	456.25	103.75	671.25	1251.25	745.75	1168	0
SUB3	S2	R	0	0	274.5	0	767.75	449.75	103	677	1257.75	749.75	1174.25	0
SUB3	S2	R	0	0	284.25	0	765.5	437.5	105.25	687.5	1260	757.75	1170.25	0
SUB3	S2	R	0	0	298	0	763.25	417.25	109	691.5	1258.25	770.5	1157.5	0
SUB3	S2	R	0	0	301.25	0	759.25	400.5	111.25	693.25	1257.5	786.75	1142.25	0
SUB3	S2	R	0	0	303.75	0	751	392.5	111.25	697.5	1254.25	794.25	1132.75	0
SUB3	S2	R	0	0	316.75	0	742.75	395.5	110.5	708.75	1248.75	793.5	1119.25	0
SUB3	S2	R	0	0	324	0	736.5	405	111.25	716.5	1246.5	795.75	1096.5	0
SUB3	S2	R	0	0	330.5	0	732	410.75	112	703.5	1247.25	798	1080.75	0
SUB3	S2	R	0	0	345	0	732	415.75	112	690.75	1245.5	799.75	1077.5	4
SUB3	S2	R	0	0	361.75	0	732.75	421.5	112	691.5	1240.5	807	1081	16
SUB3	S2	R	0	0	377.75	0	732	426.5	111.25	693.75	1238.75	815.75	1082.5	22.25
SUB3	S2	R	0	0	389	0	735	427.25	109	701.75	1243.5	823.75	1080.75	12.5
SUB3	S2	R	0	0	397	0	737.25	433.5	106.75	711.5	1253.25	833.25	1076	2.25
SUB3	S2	R	0	0	405	0	734.25	450.5	105.25	711.5	1264	843	1072.75	0
SUB3	S2	R	0	0	413.75	0	729.5	457.75	103	712.25	1269.75	848	1079.25	0
SUB3	S2	R	0	0	422.75	0	727	456.75	101.5	725.25	1268.75	839	1090	0
SUB3	S2	R	0	0	428	0	731	460	101.5	741.5	1267	833.25	1099	0
SUB3	S2	R	0	0	429.75	0	739	465.75	100.75	752	1270.25	845.5	1108.5	0
SUB3	S2	R	0	0	429.5	0	745.5	475.5	97.5	765.5	1272	853.75	1118.75	0
SUB3	S2	R	0	0	424.5	0	748	484.25	94	781.5	1271.25	853	1126.75	0
SUB3	S2	R	0	0	419.75	0	748.75	485.75	94.5	793.75	1279.25	858.5	1131.75	0
SUB3	S2	R	0	0	419.75	0	749.5	485	96	802.75	1288.25	866.25	1134.25	0
SUB3	S2	R	0	0	420.5	0	749.5	485.75	95.25	806.75	1290	869.25	1136.5	0
SUB3	S2	R	0	0	422	0	751	489.75	94.5	808.25	1290.75	871	1138.75	0
SUB3	S2	R	0	0	422.75	0	753.25	493.75	96.25	809.75	1295.5	875.25	1139.5	0
SUB3	S2	R	0	0	418.75	0	753.25	493.75	98	810.5	1301.25	879.25	1138.75	0
SUB3	S2	R	0	0	413.75	0	752.5	493	98	809.75	1303	873.75	1137.25	0
SUB3	S2	R	0	0	409.75	0	753.25	493.75	100.5	808.25	1303.75	862.75	1135.75	0
SUB3	S2	R	0	0	399.5	0	754	495.25	104.5	807.5	1305.25	858.75	1134.25	0
SUB3	S2	R	0	0	381	0	754	497	106	806	1307.5	859.5	1134.25	1.5
SUB3	S2	R	0	0	363.25	0	754	499	106.75	799.75	1308.25	858.75	1135.75	6
SUB3	S2	R	0	0	359.25	0	754	499	108.25	788.5	1303.5	858	1133.25	13.75
SUB3	S2	R	0	0	368.25	0	755	497	109	776.25	1294.75	864.25	1126	25
SUB3	S2	R	0	0	370.75	0	757	496	109	769.5	1289.25	876.75	1117.25	37.25
SUB3	S2	R	0	0	361	0	758	497	98.5	769.25	1290	884	1106	48.75
SUB3	S2	R	0	0	352	0	756.25	498	88.75	771.75	1294.75	890	1093.75	57
SUB3	S2	R	0	0	350.25	0	755.25	498	100	776	1300.5	900.5	1080.75	59.5
SUB3	S2	R	0	0	353.5	0	757.75	502	109.75	781	1305.25	910	1072	61.75
SUB3	S2	R	0	0	357.75	0	758.75	507.5	109	787.5	1310.75	919	1076.25	73.75
SUB3	S2	R	0	0	361	0	758.75	507.5	108.25	795.5	1317.25	928	1084.5	96.5
SUB3	S2	R	0	0	367.25	0	760.25	503.5	106.75	802	1326.75	935	1093.25	116.75
SUB3	S2	R	0	0	382.5	0	762.5	500.25	106.75	808.5	1350.75	938.75	1105.75	126.5
SUB3	S2	R	0	0	409	0	766.25	502	106.75	817.25	1384.75	941.25	1113	124.75
SUB3	S2	R	0	0	438.75	0	767.75	506.75	104.5	825.25	1405	945.5	1111	118.75
SUB3	S2	R	0	0	469.5	0	765.5	511.5	103	830.25	1415.5	948	1101.5	122
SUB3	S2	R	0	0	502.75	0	764.75	515	103	833.5	1428.5	947.25	1089.25	131
SUB3	S2	R	0	0	528	0	767	520	102.25	835	1436.5	943.25	1077	137.25
SUB3	S2	R	0	0	564.25	0	768.5	527.25	101.5	835.75	1438	935	1064	142.75
SUB3	S2	R	0	0	630.25	0	767.75	531.25	102.25	838.75	1438.75	922	1056	151
SUB3	S2	R	0	0	686	0	770.25	534.25	102.25	843.5	1441.25	909.25	1056.25	158.5
SUB3	S2	R	0	0	711.75	0	777.5	539.75	101.5	847.75	1442.25	906.75	1057	165
SUB3	S2	R	0	0	727.75	0	784	546.25	102.25	848	1443.75	911.5	1051.75	171.25
SUB3	S2	R	0	0	748	0	787.5	549.5	103	848	1447.75	915.75	1037	183.25
SUB3	S2	R	0	0	783.5	0	787.75	548	103	851	1448	918.25	1022.5	209.25
SUB3	S2	R	0	0	823.75	0	786	545.75	103.75	853.5	1448.75	921.5	1018.5	236.75
SUB3	S2	R	0	0	852	0	783.25	545	102.75	857.75	1451	926.5	1019.5	256.75
SUB3	S2	R	0	0	862.5	0	780	545	99.5	861	1452.75	932	1027.75	272.75
SUB3	S2	R	0	0	863.25	0	779.25	544	99	858.5	1457	938	1043	288.25
SUB3	S2	R	0	0	873.5	0	780.75	542	100.75	852.75	1458.75	942	1063.25	298
SUB3	S2	R	0	0	892	0	779.25	542.75	102.25	845.5	1458.75	944	1086.75	294.5
SUB3	S2	R	0	0	905	0	776.25	545.5	103.75	837.5	1459.5	943.25	1104.5	288.75
SUB3	S2	R	0	0	915.5	0	776.25	544.75	104.5	832.75	1457	940.5	1115	292.25
SUB3	S2	R	0	0	928.5	0	778.5	539.75	103.75	841.5	1453.5	942.75	1123.75	300.5
SUB3	S2	R	0	0	938.25	0	781.5	532.5	103	863	1454.25	948.5	1133.25	306
SUB3	S2	R	0	0	943.25	0	781.5	525.25	103	872.75	1455.25	944.5	1142	303.5
SUB3	S2	R	0	0	947.25	0	777.75	517.25	102.25	860	1452	930	1150.25	303.5
SUB3	S2	R	0	0	956.75	0	774.75	513.25	100.75	842.25	1448	923.75	1158.5	317.25
SUB3	S2	R	0	0	970.5	0	774.75	515.5	100	832.75	1448	929.5	1165.5	327.75
SUB3	S2	R	0	0	979.25	0	777	515.5	100.75	832	1451.75	934.25	1171.75	324.5
SUB3	S2	R	0	0	981.5	0	777.75	513.25	102.25	833.5	1451.75	937.5	1180	313.25
SUB3	S2	R	0	0	982.5	0	774.5	504.25	103	828.75	1445.5	936	1185.75	295.5
SUB3	S2	R	0	0	983.5	0	765.5	484	102.25	823.25	1439.75	918.25	1187.25	278.5
SUB3	S2	R	0	0	983.5	0	755	467.25	100.75	829.75	1439.75	898	1193.75	269.5
SUB3	S2	R	0	0	985.25	0	755	471.25	100.75	841.75	1444	893	1206	264
SUB3	S2	R	0	0	987.75	0	760.75	489.75	101.5	847.25	1445.5	890.5	1216.5	260.25
SUB3	S2	R	0	0	990	0	761	502	100.75	845.5	1442.75	882.5	1221.25	259.5
SUB3	S2	R	0	0	991.5	0	757.75	506	100	840.5	1439.5	876.75	1222	260.25
SUB3	S2	R	0	0	991.5	0	753.5	510	100	838.75	1436.5	873.5	1223.75	263.25
SUB3	S2	R	0	0	991.5	0	749.5	515	100	844.5	1437.5	870.5	1227.25	266.25
SUB3	S2	R	0	0	993.25	0	748.75	517.5	100	854.5	1444	869.75	1230.5	265.5
SUB3	S2	R	0	0	995.75	0	750.25	517.5	100	860.25	1448.75	873.75	1233.5	261.75
SUB3	S2	R	0	0	995.5	0	751	519	100.75	863.25	1451.25	876.25	1236.5	257
SUB3	S2	R	0	0	994.5	0	751.75	521.25	102.25	866.25	1453.75	869.75	1239.5	254.5
SUB3	S2	R	0	0	993.75	0	751	521.25	102.25	864	1448	857.5	1242.75	255.25
SUB3	S2	R	0	0	988.25	0	746.25	520.5	100.75	859.5	1438.25	850.25	1247	254.25
SUB3	S2	R	0	0	976.25	0	742	521.25	100	861	1435	844.75	1248.75	251.75
SUB3	S2	R	0	0	963.25	0	742	521.25	100	866.25	1433.5	833.5	1247.25	250.25
SUB3	S2	R	0	0	951.75	0	743	520.5	100	870.25	1431.25	822.75	1244.75	247
SUB3	S2	R	0	0	943.5	0	743.75	521.25	100.75	872.75	1433.75	810.5	1237.25	242
SUB3	S2	R	0	0	942	0	747.75	522.75	102.25	870.25	1441.75	795.25	1222	242
SUB3	S2	R	0	0	943	0	752.5	523.5	102.25	861.5	1447.25	788	1207.75	249.5
SUB3	S2	R	0	0	942	0	755	522.75	101.5	848	1445.5	792.25	1206	257.75
SUB3	S2	R	0	0	941	0	757	522	102.25	839.25	1442.25	799	1209.75	261.75
SUB3	S2	R	0	0	942.75	0	758.75	522	103	840	1444.75	803.75	1210.5	265
SUB3	S2	R	0	0	944.5	0	761	522.75	103	839	1450.25	809.25	1211.25	271.5
SUB3	S2	R	0	0	941.25	0	764	525.25	103	834.25	1453.25	810.25	1209.75	277
SUB3	S2	R	0	0	937.25	0	765.5	527	103	832.75	1454	804	1206.75	281
SUB3	S2	R	0	0	938	0	765.5	527	103	837.5	1450.75	797.5	1207.5	286.75
SUB3	S2	R	0	0	938.75	0	766.25	527	103	843.25	1442	790	1209.75	290.75
SUB3	S2	R	0	0	935	0	767	526	103	846.5	1434.25	781	1214.5	290
SUB3	S2	R	0	0	928.75	0	767	526	103	854.25	1433.5	772.25	1222.75	280.5
SUB3	S2	R	0	0	926.25	0	766.25	528.75	103.75	869.5	1435.75	761.75	1227	258.75
SUB3	S2	R	0	0	928.75	0	764.75	531.25	105.25	883.5	1434.25	750.25	1225.25	231.25
SUB3	S2	R	0	0	929.75	0	763.25	532	106	888.5	1430.5	737.25	1225.25	212.5
SUB3	S2	R	0	0	928	0	763.25	532	106	889.25	1431.25	726.75	1231	214.75
SUB3	S2	R	0	0	924.5	0	766.25	532	106	890	1436.5	726.75	1238.25	231
SUB3	S2	R	0	0	921.25	0	770.25	532	106	882	1440.25	734	1242.25	245.5
SUB3	S2	R	0	0	922	0	772	532	106	869	1441	738	1243.75	255.75
SUB3	S2	R	0	0	922.75	0	771	532	106	860	1441	738	1243.75	265.5
SUB3	S2	R	0	0	918	0	771	531.25	106	852	1439.5	742	1242.25	273
SUB3	S2	R	0	0	913.25	0	773	529.75	106	851.25	1439	747.75	1247.25	277
SUB3	S2	R	0	0	908.5	0	774	530.5	106	866.75	1443.25	753.5	1261	282.5
SUB3	S2	R	0	0	896.25	0	770.75	532.75	106	887.75	1446.5	767.25	1268.25	292.25
SUB3	S2	R	0	31.25	886.5	0	760.25	531	106	899.5	1446.5	779.5	1268.25	292.25
SUB3	S2	R	0	126	887.5	0	750.5	526.75	105.25	905	1438.25	775.5	1275.25	279.25
SUB3	S2	R	0	214.5	888.25	0	751.25	526	105.25	909.25	1419.5	765	1284.75	273
SUB3	S2	R	0	176	874.5	0	758.5	528.75	106.75	911	1404.25	765.75	1291.25	274.75
SUB3	S2	R	0	56.25	847.25	0	766.5	531.25	106	892.5	1389.75	776	1296.25	271.5
SUB3	S2	R	0	0	821.5	0	771.25	532.75	104.5	860.25	1368	788	1297.25	261
SUB3	S2	R	0	0	800.5	0	769.5	533.5	105.25	844	1345.5	807.5	1291.5	252.75
SUB3	S2	R	0	0	785	0	766.25	532.75	106	835.75	1329.25	838.25	1280.75	251
SUB3	S2	R	0	0	785.75	0	767	532	106	825.25	1322	866.5	1271.75	251
SUB3	S2	R	0	0	798.75	0	769.25	530.25	106	811.75	1318	881	1267.75	248.5
SUB3	S2	R	0	0	810	0	770	527.75	106	793.25	1310.75	886.5	1265.5	239.5
SUB3	S2	R	0	0	817.25	0	770	526.25	105.25	775.5	1301.25	880.75	1262.5	227.5
SUB3	S2	R	0	0	823.75	0	769.25	522.25	92.5	757.75	1294	858.25	1260.25	220.5
SUB3	S2	R	0	0	828	0	767.75	517.5	70.75	731.75	1286.75	823.75	1255.5	218.25
SUB3	S2	R	0	0	828	0	765.5	512.75	59.25	699.5	1278.75	789.25	1243.25	215
SUB3	S2	R	0	0	824.5	0	763.25	500.5	56	679.5	1277.75	761	1228.5	214.75
SUB3	S2	R	0	0	821.25	0	763.25	485.75	57	674.5	1282.5	739	1219.75	226.75
SUB3	S2	R	0	0	821.25	0	764.75	479.25	58.5	673.5	1286	721.25	1218.25	243.75
SUB3	S2	R	0	0	821.25	0	767	478.5	55	675.25	1288.5	700.5	1222.25	249.25
SUB3	S2	R	0	0	818	0	769.25	478.5	53.5	677	1290	669	1228	242
SUB3	S2	R	0	0	814.75	0	771	477.75	62.5	673.75	1288.5	629.25	1230.5	231.75
SUB3	S2	R	0	0	815	0	772	477	77.75	667.25	1286	594.5	1221.5	224.5
SUB3	S2	R	0	0	813.5	0	771	476.25	86	660.75	1280.75	563.25	1196.25	226
SUB3	S2	R	0	0	807	0	771	483.5	84.5	658.25	1271	538.5	1175.25	235.75
SUB3	S2	R	0	0	797.25	0	773	488.25	82	666.25	1265.5	534.5	1179.5	247.25
SUB3	S2	R	0	0	780	0	774.75	473	86.75	684	1270.25	553.75	1192.5	261
SUB3	S2	R	0	0	756.5	0	776.25	461	93	706.75	1277.5	588.25	1198	276.25
SUB3	S2	R	0	0	741.25	0	776.25	461.75	93	725.5	1279.25	624.5	1204.25	286
SUB3	S2	R	0	0	745.25	0	775.5	463.25	90.75	741.5	1275.25	659.25	1213	291.75
SUB3	S2	R	0	0	763	0	774.5	464	90	759.75	1265.5	693	1219.5	302.25
SUB3	S2	R	0	0	780	0	772.75	464	90	770.25	1260.75	720.25	1224.5	312.75
SUB3	S2	R	0	0	791.5	0	774.5	464.75	90.75	775.25	1267.25	739.75	1230.25	317.5
SUB3	S2	R	0	0	801.25	0	777.75	472	92.25	780.75	1272.75	757	1237.5	321.25
SUB3	S2	R	0	0	810.75	0	778.5	484.25	91.5	783	1276.75	774.75	1246.25	323.5
SUB3	S2	R	0	0	818	0	779.25	493.25	90	773.5	1280	789	1256.5	324.5
SUB3	S2	R	0	0	817.25	0	779.25	495.75	91.5	752	1278.5	793.75	1267.75	327.25
SUB3	S2	R	0	0	812.25	0	776	488.5	93	731.75	1273.75	790.75	1277.75	337
SUB3	S2	R	0	0	809.75	0	772.75	472.25	93	716.25	1262.5	789.25	1284.5	365.75
SUB3	S2	R	0	0	810.75	0	773.75	456	92.25	710	1250.5	793.25	1285.25	397.75
SUB3	S2	R	0	0	815	0	776.25	449.5	91.5	715	1247.25	797.25	1281	401.75
SUB3	S2	R	0	0	816.75	0	777	449.5	93	729.5	1246.25	798.75	1279.25	388.75
SUB3	S2	R	0	0	814.25	0	777	447.75	94.5	752	1241.25	802.75	1282.5	382.25
SUB3	S2	R	0	0	810.75	0	777	442.75	93.75	768.75	1235	804.25	1287.5	379.25
SUB3	S2	R	0	0	809.75	0	777.75	438.75	93	774.5	1228.75	791.25	1290.75	370.5
SUB3	S2	R	0	0	813	0	777.75	438	93	774.75	1219.75	764.75	1290	345.5
SUB3	S2	R	0	0	819.75	0	775.5	438	92.25	774.75	1202.75	736.5	1290	299.75
SUB3	S2	R	0	0	829.5	0	773	438	91.5	777	1180.25	707.25	1295.5	254.75
SUB3	S2	R	0	0	841.25	0	772	438.75	92.25	778.5	1166.5	671	1299.5	239.25
SUB3	S2	R	0	0	850.75	0	773	439.5	93	778.5	1165.5	638.25	1298.75	259.25
SUB3	S2	R	0	0	851.75	0	774	438	93	776	1163	622.25	1295.75	294.75
SUB3	S2	R	0	0	848	0	774.75	431.75	93.75	771	1157.5	619	1290.25	324.5
SUB3	S2	R	0	0	847.25	0	776.25	423	96.25	767.75	1157.75	620.5	1284.5	347.75
SUB3	S2	R	0	0	844.75	0	778.5	419	99.75	767	1160.25	624.5	1278.75	367.75
SUB3	S2	R	0	0	836.75	0	781.5	419.75	102.25	769.5	1161.75	621.5	1275.5	384
SUB3	S2	R	0	0	828	0	783	418	103	773	1156.75	603.75	1277	395.75
SUB3	S2	R	0	0	821.5	0	783	415.5	102.25	774	1143.75	582.5	1279.25	387.75
SUB3	S2	R	0	0	819	0	782.25	419.5	102.25	774	1132.5	572	1284	356
SUB3	S2	R	0	0	823.75	0	781.5	422.75	103	774.75	1131.75	573	1294.5	322
SUB3	S2	R	0	0	839	0	783.25	418.75	103.75	767.25	1141.5	576.25	1306	300.25
SUB3	S2	R	0	0	858.5	0	784.25	409.75	105.25	744.5	1148.75	573	1314.25	297
SUB3	S2	R	0	0	869.75	0	783.5	401.75	106	721.25	1152	569.75	1316.5	311.5
SUB3	S2	R	0	0	872	0	785.25	402	107.5	706.75	1163.25	578.5	1314.75	331.75
SUB3	S2	R	0	0	869	0	789.25	409.25	109.75	693.75	1177.5	588.25	1314	364
SUB3	S2	R	0	0	860.25	0	792.25	418.75	111.25	672	1184	586.75	1310	410.75
SUB3	S2	R	0	0	849.5	0	789.75	416.25	112	651	1185	581.75	1302	443.25
SUB3	S2	R	0	0	841.25	0	784.75	400.25	113	641.25	1182.5	582.5	1293.75	451.5
SUB3	S2	R	0	0	836.5	0	784.75	390.75	115	620.25	1181.75	590	1286.25	447.25
SUB3	S2	R	0	0	832.75	0	787.5	391.5	115	595.25	1190	604.75	1283	447.75
SUB3	S2	R	0	0	829.75	0	789.25	399.5	112.25	594.5	1199.75	624	1281.5	459.75
SUB3	S2	R	0	0	831.25	0	792.25	411.75	108.25	610	1199.75	635.75	1275.25	471
SUB3	S2	R	0	0	835.75	0	796.25	414.25	103.75	625.5	1191.5	633.25	1264.75	478.25
SUB3	S2	R	0	0	834.75	0	796.5	409.25	99.75	636.75	1180	623.75	1254.25	483.25
SUB3	S2	R	0	0	830	0	795	406.75	95.5	660.75	1168.75	614.25	1241.5	486
SUB3	S2	R	0	0	830.25	0	797.5	399.75	91.5	693.75	1164.75	603.75	1230.25	482.75
SUB3	S2	R	0	0	825.5	0	801.5	394.25	89.25	705.25	1166.25	606	1226.25	476.75
SUB3	S2	R	0	0	814	0	804.5	395.75	88.5	691.75	1164.75	622.25	1225.5	476
SUB3	S2	R	0	0	813.75	0	809.25	395.75	89.25	673	1163.25	633.75	1231	471.5
SUB3	S2	R	0	0	823.5	0	814	402.25	92.5	667	1171.25	641	1238	462
SUB3	S2	R	0	0	830.25	0	813.75	415	99	669.5	1186	640	1236.5	461
SUB3	S2	R	0	0	831.25	0	812	424.5	105.25	673.75	1199	627.75	1232.75	463
SUB3	S2	R	0	0	830.5	0	811.25	429.25	108.25	674.5	1208.5	622.25	1235	463.75
SUB3	S2	R	0	0	833.5	0	809	427.5	109	665.5	1214.25	630.25	1238	472.75
SUB3	S2	R	0	0	841.25	0	808.25	426	109.75	663	1217.5	640.5	1237.25	483.25
SUB3	S2	R	0	0	847.75	0	810.5	428.75	111.25	668	1219	650.25	1236.5	492.25
SUB3	S2	R	0	0	850.25	0	811.25	426.25	112	663.5	1216.5	664	1236.5	502
SUB3	S2	R	0	0	853.5	0	811.5	418	112	657	1214	676	1237.25	501.25
SUB3	S2	R	0	0	859.25	0	813.25	415.75	112	658.25	1217.25	676.75	1236.5	495
SUB3	S2	R	0	0	864.75	0	814	422.25	113	659	1223.75	671	1233.5	495.75
SUB3	S2	R	0	0	866.25	0	815	431.75	115	659.25	1229.5	671.75	1232.75	495.5
SUB3	S2	R	0	0	863.25	0	815	435	115	670.75	1233.5	679.25	1236.75	484.25
SUB3	S2	R	0	0	858.5	0	813	432.75	113	686	1232.5	684.25	1240.75	465.75
SUB3	S2	R	0	0	854.25	0	811.25	432.75	111.25	690.5	1225.25	685.75	1239	452.75
SUB3	S2	R	0	0	850.25	0	811.5	436.75	109.75	692	1212.5	687.5	1239	448
SUB3	S2	R	0	0	849.75	0	812.5	442.25	107.5	698.75	1192.25	691	1247.25	444.75
SUB3	S2	R	0	0	859.5	0	810.75	442.75	105.25	699	1176	699	1255.5	446.25
SUB3	S2	R	0	0	876.25	0	809.75	442.75	105.25	691.75	1181	706	1252.25	454.5
SUB3	S2	R	0	0	888.25	0	810.5	446.25	106	686.75	1199.75	709.25	1242.25	462.5
SUB3	S2	R	0	0	892.25	0	809.75	446.25	106	678.5	1208.75	711.75	1242	463.75
SUB3	S2	R	0	0	895.5	0	809	442.75	105.25	668	1208	712.5	1255	457.25
SUB3	S2	R	0	0	896.5	0	810.75	443.5	103.75	669.5	1211	718.25	1269.75	451.75
SUB3	S2	R	0	0	891.75	0	814.25	449.25	103	688.75	1216.25	731.25	1272.25	454.25
SUB3	S2	R	0	0	885.25	0	817.5	457.25	103	716.25	1223.5	742.5	1266.5	468
SUB3	S2	R	0	0	877.75	0	819.75	463.75	102.25	733.25	1227	747.25	1268.75	486.5
SUB3	S2	R	0	0	871	0	819.75	459.25	100.75	734.25	1220.5	753.5	1284.75	493.75
SUB3	S2	R	0	0	870.25	0	818.25	449	100.75	728.75	1213	765.5	1303.25	492.25
SUB3	S2	R	0	0	877	0	816.75	448.25	103.75	725.5	1213	775.25	1313	493
SUB3	S2	R	0	0	884.5	0	816.75	455.5	107.5	727.25	1219.5	782.5	1318	500.25
SUB3	S2	R	0	0	884.5	0	818.25	461	109	729.75	1226.75	791.5	1320.5	513.25
SUB3	S2	R	0	0	873.75	0	819	463.25	109	730.5	1234	799.75	1313.25	524.5
SUB3	S2	R	0	0	854.25	0	818.25	460.75	109.75	730.5	1237.25	803	1298	531.75
SUB3	S2	R	0	0	837.5	0	817.5	451.75	110.5	734.5	1235	801.25	1286	541.5
SUB3	S2	R	0	0	832	0	819	444.5	109.75	742.5	1232.75	798.75	1280.25	555.25
SUB3	S2	R	0	0	829.5	0	821.25	444	109	750.5	1232	798	1278.5	564.75
SUB3	S2	R	0	0	824.5	0	822.75	448.25	109.75	759.25	1233.5	797	1278.5	566.25
SUB3	S2	R	0	0	822	0	824.25	454.75	110.5	764.75	1236.5	797	1281.75	567.25
SUB3	S2	R	0	0	822.75	0	825	458	109.75	762.25	1241.25	797.25	1289	569
SUB3	S2	R	0	0	826	0	824.25	456.25	109.75	753.25	1244.5	794.75	1296.25	563.25
SUB3	S2	R	0	0	830.25	0	822	453.5	110.5	745.25	1243.75	795.5	1305.25	563.25
SUB3	S2	R	0	0	832.75	0	820.5	451.75	110.5	741.5	1245.5	797.25	1316.5	571.5
SUB3	S2	R	0	0	834.25	0	821.25	448.75	111.25	740.75	1249.5	795.75	1322	570.75
SUB3	S2	R	0	0	836.5	0	822.75	446.5	112	744	1252.75	799	1322	573
SUB3	S2	R	0	0	838.75	0	822.75	451.25	111.25	745.75	1257	806	1324.5	580
SUB3	S2	R	0	0	834.75	0	820.5	459.25	110.5	742.5	1263.5	812.25	1326.25	581.5
SUB3	S2	R	0	0	827.75	0	819	461	112.25	736.75	1269.75	818.75	1322.25	583.25
SUB3	S2	R	0	0	821.5	0	819.75	459.5	115	733.5	1270.25	824.5	1317.5	585
SUB3	S2	R	0	0	812.5	0	818.75	459.5	116	723.75	1265.5	826.25	1311	585.75
SUB3	S2	R	0	0	808.25	0	815.5	458.75	116	707.5	1259.25	819.75	1299.5	589.75
SUB3	S2	R	0	0	810.75	0	813.25	458.75	116.75	703.5	1256	806.75	1294.75	596.25
SUB3	S2	R	0	0	817.5	0	810.75	460.25	118.25	704.5	1257.75	797	1305.25	601.25
SUB3	S2	R	0	0	831.25	0	808.25	460.25	119	702.25	1261	796.25	1322	603
SUB3	S2	R	0	0	843	0	806.75	460.25	119.75	704.75	1264	803.75	1333.25	604.5
SUB3	S2	R	0	0	842	0	806.75	462.5	120.5	715.25	1267	813.5	1338	608.25
SUB3	S2	R	0	0	835.75	0	809	464.75	119.75	734.5	1271.75	819	1343.5	612.25
SUB3	S2	R	0	0	831	0	811.25	466.25	119	759.25	1280	821.25	1350	615
SUB3	S2	R	0	0	825.25	0	813	468.75	118.25	781	1285.75	812.5	1351.75	616.75
SUB3	S2	R	0	0	819.75	0	815	473	116.75	799.75	1286.5	801.25	1349.5	618.25
SUB3	S2	R	0	0	816.75	0	815	475.5	116	818.25	1286.5	810	1342.5	619.75
SUB3	S2	R	0	0	818.25	0	814	474.75	116	831	1285.75	827	1333.75	622
SUB3	S2	R	0	0	825.25	0	817.25	474	116.75	830.25	1288.25	836.5	1330.5	620.25
SUB3	S2	R	0	0	834	0	822.75	471.5	118.25	824	1294.75	838.75	1332.75	609.75
SUB3	S2	R	0	0	840.5	0	823.5	466.5	119	828	1302	839	1337.25	600.25
SUB3	S2	R	0	0	845.5	0	821.25	463.25	118.25	836.5	1310.75	844	1337.25	599.75
SUB3	S2	R	0	0	848.75	0	821.25	462.5	116.75	841.25	1317.25	848.75	1334.25	606.25
SUB3	S2	R	0	0	851.25	0	822.75	464.75	116.75	840.75	1319.75	848	1333.5	615.75
SUB3	S2	R	0	0	855.5	0	824.25	469.5	118.25	833.5	1321.25	843.25	1333.5	623
SUB3	S2	R	0	0	856.25	0	825	471.25	119	823.5	1321.25	837.5	1335.75	629.5
SUB3	S2	R	0	0	848.75	0	824.25	472.75	118.25	813.75	1322.25	837.5	1334.75	636.5
SUB3	S2	R	0	0	842.25	0	822.75	479	117.5	802.75	1323.25	841.5	1325.25	642
SUB3	S2	R	0	0	844.75	0	820.5	482.25	118.25	781.25	1318.25	841.25	1319	647.75
SUB3	S2	R	0	0	850.5	0	817.5	482.5	118.25	748.25	1307.5	841.25	1319	651
SUB3	S2	R	0	0	855.5	0	815	484.25	116.75	723.25	1292.25	843.75	1317.5	649.5
SUB3	S2	R	0	0	856.25	0	813	480	116	716	1275.5	839.75	1314.25	648.75
SUB3	S2	R	0	0	853.5	0	813	471.75	116	717.5	1261.75	832	1312.5	653.5
SUB3	S2	R	0	0	853.25	0	815	467.75	116	723.75	1252.75	827.25	1311.75	660.75
SUB3	S2	R	0	0	855	0	816.75	467	116	733.25	1248.75	825.5	1308.5	664.75
SUB3	S2	R	0	0	861	0	817.5	468.5	116	742.75	1249.5	827.25	1309.25	668.75
SUB3	S2	R	0	0	870.75	0	816.75	471	116	749.25	1255	826.5	1316.5	671.25
SUB3	S2	R	0	0	877.75	0	815	473	115	751	1263	824.75	1324.5	666.5
SUB3	S2	R	0	0	884	0	812.25	478.75	114	758.25	1269.5	821.5	1331.75	652
SUB3	S2	R	0	0	889.75	0	809.75	488.25	115	773.75	1277.75	807.75	1336.5	621.25
SUB3	S2	R	0	0	890.75	0	809	492.25	116	786.75	1287.5	791.5	1342	585.75
SUB3	S2	R	0	0	889.25	0	809	494	116	792.25	1290.75	781.75	1348.5	559.25
SUB3	S2	R	0	0	888.5	0	808.25	500.5	116	789.75	1290.75	782.5	1351.75	544
SUB3	S2	R	0	0	890	0	807.5	506	116.75	785.75	1292.25	793.75	1353.25	543.25
SUB3	S2	R	0	0	891.5	0	807.5	508.25	118.25	779.5	1288.25	802.75	1356.5	549.75
SUB3	S2	R	0	0	892.25	0	806.75	509	119	769.75	1281.75	805.25	1362.25	554.5
SUB3	S2	R	0	0	897	0	806.75	509	118.25	767.75	1281.5	808.25	1366.25	556
SUB3	S2	R	0	0	906	0	807.5	509	117.5	771.75	1285.5	814.75	1367.75	558.5
SUB3	S2	R	0	0	911.75	0	806	507.5	118.25	773.5	1286.5	825.5	1364.5	562.5
SUB3	S2	R	0	0	911.5	0	803	503.75	119	771	1283.5	832.75	1352.5	567.25
SUB3	S2	R	0	0	910.5	0	800.75	503	119	770.25	1285.25	832.75	1339	577.75
SUB3	S2	R	0	0	909.75	0	801.5	507.5	119.75	772	1290.75	832.75	1328	589.75
SUB3	S2	R	0	0	905	0	803	501.75	120.5	760.75	1294.5	829.5	1318.25	596.25
SUB3	S2	R	0	0	894.5	0	797.25	485	119.75	740	1293.75	818.25	1306.75	599.75
SUB3	S2	R	0	0	884.75	0	787.25	478.5	119	729.75	1290.75	811	1292.25	604.5
SUB3	S2	R	0	0	882.5	0	783	479.25	119.75	729	1290.75	814.25	1280	609.75
SUB3	S2	R	0	0	886.75	0	779.75	478.5	121.25	723.25	1290	815	1271	610.5
SUB3	S2	R	0	0	890	0	775	477.75	121.25	710.25	1286.75	809.25	1273.5	608.25
SUB3	S2	R	0	0	887.5	0	776	472.25	119.75	708.75	1284	810.75	1288.25	611.5
SUB3	S2	R	0	0	882.5	0	779.25	469	119	724	1283	819.5	1299	618.75
SUB3	S2	R	0	0	879.25	0	780	475.25	119	739.75	1281.5	822.75	1304.5	622
SUB3	S2	R	0	0	881.75	0	780.75	480	119.75	753.25	1279.25	824.5	1310.75	616.5
SUB3	S2	R	0	0	890	0	782.25	480.75	121.25	763.75	1281.75	826.25	1315.75	587.75
SUB3	S2	R	0	0	896.5	0	783	484	122	765.5	1285.75	819	1318.25	543.5
SUB3	S2	R	0	0	897	0	781.5	486.5	122	761.75	1283.25	812.5	1319	518.25
SUB3	S2	R	0	0	897	0	777.75	484.75	121.25	761	1281	819	1320.5	519.5
SUB3	S2	R	0	0	899	0	775.5	483	119.75	766.5	1284.5	829.5	1322	533.25
SUB3	S2	R	0	0	900	0	776.25	484	119	772.25	1287	835.75	1321.25	546.5
SUB3	S2	R	0	0	900.75	0	777.75	486	119	773	1284.5	841.25	1321.25	558.75
SUB3	S2	R	0	0	901.5	0	776.75	482	119	770.25	1282	847.75	1322.75	570.75
SUB3	S2	R	0	0	899	0	773.5	472.75	119	768.5	1286.75	853.5	1322.75	576.25
SUB3	S2	R	0	0	895.5	0	773	471.75	119	768.5	1292.25	857	1321.25	577.75
SUB3	S2	R	0	0	895.25	0	774	477.5	119	771	1292.25	856.25	1321.25	579.25
SUB3	S2	R	0	0	897.75	0	774.75	480.75	119.75	779.25	1292.25	854.5	1323.75	581.75
SUB3	S2	R	0	0	899.5	0	776.25	482.25	121.25	788.25	1294.75	859.25	1328	584.25
SUB3	S2	R	0	0	899.5	0	777.75	483	122	793	1299	866.25	1330.5	585
SUB3	S2	R	0	0	902.75	0	778.5	486.25	122	797	1300.5	867.75	1328.75	581.75
SUB3	S2	R	0	0	908.25	0	777.75	492	122	799.5	1300.25	861.5	1326	574.25
SUB3	S2	R	0	0	910.5	0	777	493.75	122	799.5	1304.25	850.5	1325	575
SUB3	S2	R	0	0	909.75	0	779.5	494.75	122	803.5	1310	845	1325	583.25
SUB3	S2	R	0	0	910.75	0	784.5	499.75	122	811.5	1315	846.5	1324.25	586.5
SUB3	S2	R	0	0	913.25	0	787.75	503.75	122	818	1319	851.25	1320.25	588.25
SUB3	S2	R	0	0	910.75	0	790.75	502	121.25	822	1318.75	857	1313.75	590
SUB3	S2	R	0	0	906	0	793.75	501.75	119.75	825.25	1314.5	859.5	1308.25	589.25
SUB3	S2	R	0	0	907.75	0	794.5	509	119	828	1313.75	859.5	1306.75	590
SUB3	S2	R	0	0	911.75	0	796.25	514	119.75	829	1318.75	860.25	1311.5	595.5
SUB3	S2	R	0	0	910.75	0	799.75	514.75	120.5	829	1324.5	858.5	1315.5	601.25
SUB3	S2	R	0	0	909	0	802.25	517.25	119.75	829	1327	852.75	1313.75	603
SUB3	S2	R	0	0	909	0	803	519.75	119.75	829	1328.5	849.5	1314.5	604.5
SUB3	S2	R	0	0	909.75	0	803	520.5	120.5	828	1331	850.25	1318.75	608.25
SUB3	S2	R	0	0	909.75	0	801.25	519	120.5	827	1331.25	851	1320.5	612.25
SUB3	S2	R	0	0	907.5	0	799.5	518.25	121.25	826.25	1330.5	850.25	1321.25	615.75
SUB3	S2	R	0	0	903.5	0	800.5	519	122	822.25	1328	848.75	1321.25	616.5
SUB3	S2	R	0	0	898.5	0	798.25	519	122	816.5	1323	848	1320.5	614.75
SUB3	S2	R	0	0	898.5	0	793.25	519	122	810.75	1319	848.75	1320.5	615
SUB3	S2	R	0	0	904.25	0	794	519	122	804.5	1317.5	850.25	1321.25	616
SUB3	S2	R	0	0	906	0	797.25	520.5	122	798.25	1316.5	850.25	1324.5	616.75
SUB3	S2	R	0	0	901.25	0	798	521.25	122	795	1315.5	848.75	1326.25	618.25
SUB3	S2	R	0	0	897	0	798	519.75	121.25	799.75	1316.5	848.75	1325.5	620.5
SUB3	S2	R	0	0	897	0	798.75	519.75	120.5	810	1319	851	1328.75	625.25
SUB3	S2	R	0	0	899.75	0	802	520.5	121.25	820.5	1322.75	852.5	1332	631.75
SUB3	S2	R	0	0	901.5	0	804.5	519.75	122	827.25	1326.75	852.5	1331.25	637.25
SUB3	S2	R	0	0	900.75	0	803.75	520.5	122	829	1331.75	853.25	1330.5	639.5
SUB3	S2	R	0	0	900.75	0	802.25	522.75	122	829	1335	853.25	1328.75	640.5
SUB3	S2	R	0	0	900.5	0	799.75	522.75	122	829	1335	851.75	1327	643.25
SUB3	S2	R	0	0	897.75	0	798.75	521.25	122	826.5	1335.75	849.5	1327	642.5
SUB3	S2	R	0	0	896	0	801.25	521.25	122	824	1335.75	846.5	1327	639
SUB3	S2	R	0	0	895.25	0	803	524.5	122	825.5	1332.5	843.25	1325.5	638
SUB3	S2	R	0	0	895.5	0	802.25	528	122	826	1329.25	842.25	1319.75	638
SUB3	S2	R	0	0	897.25	0	800.75	529	122	825	1329.5	843.75	1313.75	642.75
SUB3	S2	R	0	0	897	0	800.75	529	121.25	825	1328	843.75	1311.25	651.75
SUB3	S2	R	0	0	897	0	802.25	529.75	120.5	826	1321.25	844.75	1309	657.75
SUB3	S2	R	0	0	898	0	802.25	532	121.25	827	1313.75	849.75	1301	658.5
SUB3	S2	R	0	0	896.25	0	799	533.5	122	827	1310.5	856.25	1283.25	655
SUB3	S2	R	0	0	889.75	0	794	532.75	122	828	1311.25	861	1264.75	650.25
SUB3	S2	R	0	0	880.25	0	790	532.75	122.75	829.75	1313	864	1254.25	648
SUB3	S2	R	0	0	877	0	788.5	535	123.5	830.5	1314	865.5	1248.75	650.25
SUB3	S2	R	0	0	880.75	0	790	536.5	122.75	828.75	1314	864.75	1246.5	652.5
SUB3	S2	R	0	0	882.25	0	794	536.5	122	827.75	1314	864	1247.25	651
SUB3	S2	R	0	0	881.5	0	798.25	536.5	122	829.5	1312.25	864	1249.5	648
SUB3	S2	R	0	0	882.25	0	799	534.25	122	829.75	1310.5	864	1251.75	645.75
SUB3	S2	R	0	0	882.25	0	796.25	529.5	122	829	1310.5	862.5	1254.25	646.5
SUB3	S2	R	0	0	878.25	0	793.75	526	122	830.5	1312.25	859.5	1259.25	649.5
SUB3	S2	R	0	0	872.5	0	792.25	526.75	122	832.75	1316.5	857	1263.25	650.25
SUB3	S2	R	0	0	871.75	0	791.5	530.25	122	832.75	1319	852.75	1264	649.5
SUB3	S2	R	0	0	875.25	0	793	532	122	831.25	1319.75	844.75	1261.5	649.5
SUB3	S2	R	0	0	877	0	795.25	532	122	827.25	1319.75	834.25	1257.5	650.25
SUB3	S2	R	0	0	877.75	0	795.25	531.25	122	820.75	1319	825.25	1257	651.75
SUB3	S2	R	0	0	878.5	0	793	528.75	122	816.75	1319.75	822	1258.75	653.5
SUB3	S2	R	0	0	878.5	0	791.5	526	122	816.75	1319.75	822.75	1259.5	655.25
SUB3	S2	R	0	0	880	0	793	525	122	816.5	1320.5	816.25	1253.75	656
SUB3	S2	R	0	0	881.5	0	794.5	526	122	810.75	1322	794.5	1231	656
SUB3	S2	R	0	0	881.5	0	794.5	527	122	801.25	1321.25	768.75	1198.75	653.5
SUB3	S2	R	0	0	883.25	0	796.25	527	122	798	1321.25	751	1181.75	648.75
SUB3	S2	R	0	0	886.75	0	799	529.5	120.5	803.5	1319.5	736.5	1182.5	644
SUB3	S2	R	0	0	886.75	0	799	532.75	118.25	810.75	1311.5	724.5	1188.25	642.25
SUB3	S2	R	0	0	874.5	0	795.5	532	118.25	816.5	1303.75	726	1197	639
SUB3	S2	R	0	0	855.25	0	790.75	528	119	820.5	1302.25	739.75	1207.5	624.5
SUB3	S2	R	0	209.5	844	2.25	778.75	526.25	119	848.5	1306.25	762.5	1217.5	609.25
SUB3	S2	R	0	758.5	840.5	6.75	753.5	529.5	119.75	917	1313.5	812.5	1227.25	594.75
SUB3	S2	R	0	1266.5	842.75	17	733.25	530.25	121.25	979.25	1319.75	879.5	1238.25	560
SUB3	S2	R	0	1489.75	849.25	30.75	729.5	528.5	122	1004.25	1323.5	926.25	1248.5	524.5
SUB3	S2	R	0	1529.25	851.75	28.5	732	531	122	1009.75	1326	941.5	1247	524.5
SUB3	S2	R	0	1414	838.25	12.5	736.5	531.75	122	995.25	1328	914	1232.75	540
SUB3	S2	R	0	1102	798	2.25	742	526.75	122	942.25	1329	847.75	1207.75	543.25
SUB3	S2	R	0	595.75	734.25	0	748.75	523.5	122	855.25	1324	780	1173.75	535
SUB3	S2	R	0	150.75	675.5	0	757.75	525.25	121.25	776	1309.25	747.75	1148.75	519.75
SUB3	S2	R	0	0	653.75	0	764	528	119	730.75	1294	755	1139.75	510.25
SUB3	S2	R	0	0	663.25	0	763.25	529	116.75	701.75	1286	777	1137.25	513.5
SUB3	S2	R	0	0	683.25	0	759.5	528	116	684	1284.25	799.75	1133.25	515.75
SUB3	S2	R	0	0	705	0	758.75	524.5	116	676.75	1286.75	814	1126.75	510
SUB3	S2	R	0	0	722.75	0	759.5	517.25	116	669.5	1286	819.5	1124.5	510
SUB3	S2	R	0	0	733.25	0	758.75	511.75	116.75	661.5	1281.75	817.25	1127.25	520.5
SUB3	S2	R	0	0	737.25	0	758	509.5	117.5	657.5	1280	786.75	1133	528.75
SUB3	S2	R	0	0	738.75	0	757	504	116.75	659.25	1278.5	721.5	1143.25	532
SUB3	S2	R	0	0	741.25	0	757.5	500.75	116.75	657.75	1277	637.5	1153.5	535.75
SUB3	S2	R	0	0	743	0	760.75	502.25	118.25	647.25	1279.25	562.25	1161.5	541.25
SUB3	S2	R	0	0	743	0	762.5	503.75	119	632.75	1280.75	514.5	1168.75	547
SUB3	S2	R	0	0	742.25	0	764	506	119	624.75	1279.25	491.25	1173.75	551
SUB3	S2	R	0	0	740.5	0	766.25	508.25	119	624.75	1280	489.25	1177	553.25
SUB3	S2	R	0	0	741.25	0	767	508.25	119.75	625.5	1281.5	495	1181	556.5
SUB3	S2	R	0	0	744	0	767.75	507.5	121.25	624.75	1282.5	491.5	1182.75	561.5
SUB3	S2	R	0	0	746.5	0	770.25	508.25	121.25	619.75	1285.25	478.5	1173.75	565.5
SUB3	S2	R	0	0	752	0	771.25	509	119.75	613.75	1288.5	465	1159	570.25
SUB3	S2	R	0	0	762.5	0	770.5	510.75	119	613.75	1292.25	458.75	1154.25	575.25
SUB3	S2	R	0	0	773.75	0	772.25	513.25	119	617.25	1297	456.25	1158.5	570.5
SUB3	S2	R	0	0	780	0	775.5	514.75	119	619.75	1302	458.5	1166.5	556.75
SUB3	S2	R	0	0	780.75	0	778.5	517.25	119.75	623	1298.75	473.75	1184.75	533.5
SUB3	S2	R	0	0	778.5	0	781.75	519.75	121.25	622.25	1281.75	492.25	1204.75	503.75
SUB3	S2	R	0	0	773.75	0	785.25	520.5	122.75	616.5	1265	505.25	1212	496.25
SUB3	S2	R	0	0	771.25	0	786	519	123.5	627	1253.75	518.25	1213.75	506.5
SUB3	S2	R	0	0	776	0	784	513.5	122.75	652.75	1239.75	532	1217.25	511.5
SUB3	S2	R	0	0	779.25	0	782.25	504.5	122	671	1224.25	545.75	1222.25	513.25
SUB3	S2	R	0	0	778.5	0	780.75	498.75	122	681.5	1208.25	559.25	1227	513
SUB3	S2	R	0	0	779.25	0	779.25	498	122	686.5	1196.25	567.75	1229.25	511.25
SUB3	S2	R	0	0	780.75	0	778.5	497	122	683.25	1197.75	571	1233.25	509.75
SUB3	S2	R	0	0	782.25	0	778.5	496	122	675.25	1203.5	571.25	1238	511.5
SUB3	S2	R	0	0	784.75	0	780.25	497	122	665.75	1206.25	568.75	1241.25	514
SUB3	S2	R	0	0	787.5	0	785.25	499.75	121.25	662.5	1212	565.5	1244	510.75
SUB3	S2	R	0	0	788.5	0	788.5	503	119.75	668.75	1216	559.25	1244	508.25
SUB3	S2	R	0	0	787.5	0	788.5	505.25	119	675.25	1214.25	546.5	1240.5	512.25
SUB3	S2	R	0	0	784.75	0	789.25	506	119.75	677.75	1210	530.5	1237.25	518.75
SUB3	S2	R	0	0	783	0	790.75	506	121.25	682.5	1206	521.5	1237.25	523.5
SUB3	S2	R	0	0	787.25	0	793	506.75	121.25	689.75	1206	528.5	1241.25	526
SUB3	S2	R	0	0	799.75	0	797.75	511.5	120.5	706	1213	566.5	1239	528
SUB3	S2	R	0	251.5	813.5	4	797.75	519.5	121.25	778	1223.5	650.5	1236	533
SUB3	S2	R	0	871.5	824.5	21.5	784.75	518	122	884.5	1223	743.25	1257.75	543.25
SUB3	S2	R	0	1383.5	837.25	36.5	768.75	496.5	122	941.5	1205.25	794	1288.25	553.5
SUB3	S2	R	0	1516.5	845.25	26.75	763.25	475.5	122	951.75	1193	797	1298	560.75
SUB3	S2	R	0	1361	821	10	772	475.25	121.25	934	1202	772	1279.5	573.75
SUB3	S2	R	0	883.75	758.25	2.25	785.75	486.5	119	885	1220.5	746.25	1252.75	586
SUB3	S2	R	0	301.5	703.5	0	793	500.25	117.5	822.25	1235.5	736.5	1243	574.75
SUB3	S2	R	0	25.75	686.5	0	793	508.25	117.5	766.5	1240.25	748.75	1242.25	555.25
SUB3	S2	R	0	0	688.25	0	789.25	505.75	116.75	731	1239.5	766.5	1243.25	552.75
SUB3	S2	R	0	0	697.25	0	788.5	500.25	116	716.5	1240.25	774.25	1245.75	559.25
SUB3	S2	R	0	0	715	0	792.25	501.25	116	706.75	1241	789.5	1247.25	564.75
SUB3	S2	R	0	0	731	0	796.25	506.75	116	691.5	1241	814.75	1248	567
SUB3	S2	R	0	0	742	0	797.25	506.75	116.75	680.25	1241	823.75	1246.25	569.5
SUB3	S2	R	0	0	752.5	0	795.5	501.25	117.5	669	1234.75	810.75	1241.25	568
SUB3	S2	R	0	0	764.75	0	793.75	493.75	117.5	653.75	1222.25	785.75	1235	553.5
SUB3	S2	R	0	0	780	0	792.25	486.25	118.25	638.5	1213.5	752	1228	538.25
SUB3	S2	R	0	0	790.5	0	791.5	485.5	119	619.25	1205.25	723	1215	528.75
SUB3	S2	R	0	0	791.5	0	789	491.25	119.75	603	1194.75	702	1202	520.75
SUB3	S2	R	0	0	788.5	0	785.75	495.25	120.5	601	1190	685.75	1202	520.75
SUB3	S2	R	0	0	786	0	785	496	119.75	613.75	1192.25	680	1210.75	526.5
SUB3	S2	R	0	0	786.5	0	784	493.75	119	630.75	1195.25	676	1218.75	529.75
SUB3	S2	R	0	0	784	0	784.75	486.75	119	641.25	1195.25	665.5	1223.75	531.25
SUB3	S2	R	0	0	773.5	0	785.75	480.25	119	649.5	1195.5	656.75	1228.75	533.5
SUB3	S2	R	0	0	768.75	0	781.75	476.75	118.25	657	1193.25	653.75	1234.25	537.25
SUB3	S2	R	0	0	773	0	776	472.5	117.5	657.75	1185.75	653	1238	540.25
SUB3	S2	R	0	0	774.5	0	770.25	467	117.5	655	1182.25	659.5	1243.5	541
SUB3	S2	R	0	0	767.75	0	764.75	461.75	116.75	651.75	1184	674.75	1254	542
SUB3	S2	R	0	0	757.25	0	760	459.5	116	647.25	1185	688.25	1267.75	544
SUB3	S2	R	0	0	753.5	0	755.75	458.75	116	647.25	1183.25	693	1279	545.75
SUB3	S2	R	0	0	758.5	0	757.25	457	116.75	653.5	1181.5	697.75	1285.5	548
SUB3	S2	R	0	0	765.5	0	762.25	457.5	117.5	660	1181.5	710.5	1293	550.25
SUB3	S2	R	0	0	771.75	0	762.5	462.25	116.75	664	1180	729	1302	550.25
SUB3	S2	R	0	0	779.25	0	759.25	466.25	116	666.25	1177.75	746.75	1309.25	547
SUB3	S2	R	0	0	786.75	0	754.25	466.25	116	662.25	1174.5	757.25	1315	537.25
SUB3	S2	R	0	0	792.25	0	749.5	462.25	116.75	649.5	1168.75	761.5	1320.75	527.75
SUB3	S2	R	0	0	796.25	0	748.75	455.75	118.25	639	1167.25	759.25	1327.25	531
SUB3	S2	R	0	0	802	0	751	451.75	119	633.25	1168.25	754.25	1331.25	533.25
SUB3	S2	R	0	0	807.5	0	751.75	451	119	620.5	1168.25	751.75	1332.75	525.25
SUB3	S2	R	0	0	810	0	749.5	452.75	119	607	1173.75	748.5	1335.75	518
SUB3	S2	R	0	0	815	0	748.75	457	119.75	606	1180	737.25	1340.5	512.25
SUB3	S2	R	0	0	821.25	0	752	461.75	121.25	613	1185.5	727	1342.25	508.25
SUB3	S2	R	0	0	826	0	756.25	466.25	122	619.5	1194.5	735	1341.5	510
SUB3	S2	R	0	0	830.25	0	758	470.25	122	628.5	1202	752.5	1342.25	519
SUB3	S2	R	0	0	832	0	759.5	476.25	121.25	644	1205.25	762.25	1342	533.5
SUB3	S2	R	0	0	831.25	0	763.25	484.5	119	660.25	1206.75	761.75	1341	546.25
SUB3	S2	R	0	0	827.25	0	768	488.5	116.75	677	1205	755.5	1338	554.25
SUB3	S2	R	0	0	821.5	0	773	489.25	116	697	1199.25	744.25	1329.5	564.75
SUB3	S2	R	0	0	819.75	0	776.25	492.25	116	714.75	1198.5	729.75	1319.75	574.5
SUB3	S2	R	0	0	821.25	0	777	493.75	116	728.5	1204.25	720	1312.25	574.5
SUB3	S2	R	0	0	819.5	0	777	489.75	116	744.75	1206	721.5	1307.5	572.75
SUB3	S2	R	0	0	817	0	778.5	486.5	116	763.25	1202.25	728	1302.75	581
SUB3	S2	R	0	0	819.5	0	781.5	489	116.75	776.75	1199	726.5	1299.5	597.25
SUB3	S2	R	0	0	822.75	0	783	490.75	118.25	782.25	1197	720	1302	610.75
SUB3	S2	R	0	0	823.5	0	784	490	119.75	784	1197.75	720.75	1304.5	618
SUB3	S2	R	0	0	825.25	0	785	491.5	121.25	783.5	1198	728	1306	622
SUB3	S2	R	0	0	829.5	0	784	494.75	122.75	779.5	1192.5	736.75	1310.75	625.25
SUB3	S2	R	0	0	833.5	0	784	498.25	123.5	777	1187.75	746.25	1314.75	628
SUB3	S2	R	0	0	838.25	0	785	500.75	122.75	776.25	1187.75	754.25	1314.75	627.25
SUB3	S2	R	0	0	841.5	0	784	503	122	773	1184.25	765.75	1317.25	624.5
SUB3	S2	R	0	0	843	0	783	505.25	122.75	768	1174.25	779.5	1322.75	626.75
SUB3	S2	R	0	0	848.5	0	782.25	506	122.75	764.75	1164.5	785.75	1326.75	625.25
SUB3	S2	R	0	0	851.75	0	782.5	506	122	764.75	1159.75	786.5	1330.25	617.25
SUB3	S2	R	0	0	848.75	0	785.25	506.75	123.5	764.75	1164.75	784	1334.25	617.25
SUB3	S2	R	0	0	845.75	0	788.5	509	125	763.25	1173	781.5	1337.25	618
SUB3	S2	R	0	0	845.75	0	790	511.25	125	766.5	1177	784.75	1333.25	616.25
SUB3	S2	R	0	0	845.5	0	789.25	513	125	776.25	1180	795.25	1323.75	622
SUB3	S2	R	0	0	845.25	0	790	515	125	785.25	1181.5	807.25	1319	630.25
SUB3	S2	R	0	0	849.25	0	793	515	125	789.25	1184	814.5	1327.75	633.5
SUB3	S2	R	0	0	854.25	0	796.25	514	125	786.75	1187.5	821.25	1346.25	633.5
SUB3	S2	R	0	0	858.5	0	799	511.75	125	784.25	1189.25	827.25	1359.25	635
SUB3	S2	R	0	0	862.5	0	800.75	509.5	124.25	789.75	1190.75	826.5	1360.75	636.5
SUB3	S2	R	0	0	864.75	0	802.25	512.75	122.75	796.25	1187.5	819.75	1359	640.5
SUB3	S2	R	0	0	867	0	803.75	515	121.25	798	1182.75	813	1360.75	650.25
SUB3	S2	R	0	0	868.5	0	806	510.75	120.5	796.25	1184.5	808.25	1361	657.75
SUB3	S2	R	0	0	867	0	808.25	503.5	122	795.5	1186	808.5	1359.5	661.75
SUB3	S2	R	0	0	864.75	0	808.25	496.25	123.5	795	1181.75	815.75	1357.75	666.25
SUB3	S2	R	0	0	864	0	806.75	491.5	123.5	788.5	1177.75	822	1347	667
SUB3	S2	R	0	0	866.5	0	807.5	489.25	123.5	783.5	1178.5	826	1331.5	662.5
SUB3	S2	R	0	0	870.5	0	810.5	488.5	122.75	786.75	1181.75	833.5	1326	654.5
SUB3	S2	R	0	0	870.25	0	811.25	489.25	122.75	792.25	1183.5	840.75	1327	643
SUB3	S2	R	0	0	867	0	809	490	124.25	794.5	1180.25	843.75	1327.75	633.5
SUB3	S2	R	0	0	867.25	0	806.75	490	125	793	1176.25	844.5	1330.25	632
SUB3	S2	R	0	0	870.5	0	806	490.75	125	785	1178.75	843.75	1332.75	636.5
SUB3	S2	R	0	0	868.75	0	805.25	492.25	125	775.25	1185.25	844.75	1334.25	640.25
SUB3	S2	R	0	0	864	0	804.5	493	125	777	1188.5	845.5	1333.5	642
SUB3	S2	R	0	0	861.75	0	805.25	494.75	126	781.25	1189.25	843.75	1331.25	644.75
SUB3	S2	R	0	0	860.25	0	806.75	498.25	127	776.25	1190	844	1329.5	647.25
SUB3	S2	R	0	0	858.5	0	807.5	500	126	772	1188.5	847.25	1329.25	647.25
SUB3	S2	R	0	0	858.25	0	807.5	500	125	773.75	1187	852.75	1330	643.25
SUB3	S2	R	0	0	862.25	0	808.25	500	125	777	1187	857	1329.25	639
SUB3	S2	R	0	0	865.5	0	809	500	125	779.25	1187.75	856.25	1329.5	640.5
SUB3	S2	R	0	0	865.5	0	809	499	125	780.75	1187.5	854.5	1332	644.75
SUB3	S2	R	0	0	865.5	0	809.75	498	125	783.25	1184	855.25	1334.25	646.5
SUB3	S2	R	0	0	865.5	0	809.75	498	124.25	785	1179.25	855	1330.25	647.25
SUB3	S2	R	0	0	866.25	0	808.25	497	123.5	782.5	1173	855	1320.5	649.5
SUB3	S2	R	0	0	868.75	0	808.25	497.75	123.5	777.75	1163.25	857	1313	649.5
SUB3	S2	R	0	0	872.25	0	808.25	501.25	122.75	775.5	1156	858	1310.5	647.25
SUB3	S2	R	0	0	873	0	806.75	503	122	774.5	1158.5	859.5	1310.5	647.25
SUB3	S2	R	0	0	870.25	0	806	502.25	122	779.25	1164	861.75	1309.75	648.75
SUB3	S2	R	0	0	868.5	0	806.75	503	122	794	1167.25	863.25	1309.75	648.75
SUB3	S2	R	0	0	871	0	810	506.75	122	804.5	1172.25	864.75	1310.5	644.75
SUB3	S2	R	0	0	875.25	0	814.25	509	122	805.25	1177	864	1312.25	642.25
SUB3	S2	R	0	0	877	0	816.75	509	122.75	798.75	1181	859.25	1317.25	648
SUB3	S2	R	0	0	878.5	0	818.25	509.75	124.25	785.75	1185.25	848	1320.5	657
SUB3	S2	R	0	0	880.75	0	820.5	511.25	125	774.5	1188.5	827.25	1321.25	661.75
SUB3	S2	R	0	0	880.75	0	822.75	512	126	770.5	1192.25	805.5	1325.25	661.75
SUB3	S2	R	0	0	879.25	0	822.75	512	128	774.5	1195.25	793.25	1330.25	659.25
SUB3	S2	R	0	0	879.25	0	822	512	128	781.75	1196	790	1331.25	657.5
SUB3	S2	R	0	0	881.5	0	822	512	126	786.75	1195.25	798	1329.75	656
SUB3	S2	R	0	0	882.25	0	822	511.25	126	790	1193	816.5	1329	652
SUB3	S2	R	0	0	882.5	0	822.75	512.25	128	800.25	1191.5	833.5	1329	653.5
SUB3	S2	R	0	0	884.25	0	825.25	516.5	129	819.5	1193	843.25	1321.75	660
SUB3	S2	R	0	0	879.25	0	828	521.5	129	839.75	1197	845.5	1308	661.75
SUB3	S2	R	0	25	862.25	10.25	836.25	525.5	128	861.5	1202.75	855	1303.75	656
SUB3	S2	R	0	366	850.25	36.5	849	524.5	126	897	1208.25	899.5	1318	652.5
SUB3	S2	R	0	1038.25	852	59.75	844	520.5	125	944.75	1210.5	965.75	1344.5	667.75
SUB3	S2	R	0	1466.25	856.75	72.75	825.5	519.75	125	978.5	1212.25	1001.25	1364.75	688.75
SUB3	S2	R	0	1498.5	852.5	75.5	819.75	521.25	125	982.5	1215.75	979.5	1380.25	695.25
SUB3	S2	R	0	1297	829.25	50.75	826	522	126	957.75	1213.5	927.75	1398.75	698.5
SUB3	S2	R	0	793.25	796.5	14.5	833.25	522.75	127	908.5	1203.75	880.75	1401	701
SUB3	S2	R	0	225.75	761	0	837.25	526	126	856.75	1187.5	855	1378.5	682.75
SUB3	S2	R	0	0	735	0	837.25	530.25	125	810	1161.75	856.75	1346.5	654.5
SUB3	S2	R	0	0	731.75	0	835.75	532.75	123.5	759.25	1137.5	868	1323.25	642
SUB3	S2	R	0	0	739	0	835.75	534.25	122	729.5	1126	877	1312	640.25
SUB3	S2	R	0	0	748	0	836.5	532.5	123.5	716.5	1122.75	890	1304.75	634
SUB3	S2	R	0	0	760.25	0	835	529.25	126	696.25	1121.25	906	1296.5	624.5
SUB3	S2	R	0	0	773	0	832	529.5	128.75	676.25	1119	907.5	1285.75	618.75
SUB3	S2	R	0	0	779.25	0	830.5	528	130.5	661.75	1114.25	891.25	1282.5	617.75
SUB3	S2	R	0	0	782.5	0	830.5	524.5	128.75	651	1107.75	872.75	1291.5	624.25
SUB3	S2	R	0	0	787.5	0	828.75	523.5	126	639.75	1106	836.5	1300.5	634
SUB3	S2	R	0	0	790	0	826	522.75	122.75	630.25	1109	765.5	1301.5	639.5
SUB3	S2	R	0	0	791.5	0	824.25	521.25	118.25	623.75	1110.5	685	1300.75	644.25
SUB3	S2	R	0	0	797	0	823.5	516.5	118.25	605.25	1109	625.25	1298.25	646.75
SUB3	S2	R	0	0	803.5	0	824.25	507.75	122.75	576.25	1103.5	580.75	1286.75	638.75
SUB3	S2	R	0	0	806.75	0	824.25	501.5	125	565.75	1093.75	555.75	1272.75	629.25
SUB3	S2	R	0	0	808.25	0	822	500.75	122.75	574.5	1082.5	566.25	1266.25	627
SUB3	S2	R	0	0	809	0	820.5	503	117.25	585.75	1074.5	584.25	1265.5	626
SUB3	S2	R	0	0	809.75	0	821.25	506	113	596.5	1072	589.25	1264.75	618.75
SUB3	S2	R	0	0	810.5	0	822.75	509	114.5	607.75	1075.25	592.25	1266.5	600.5
SUB3	S2	R	0	0	810.5	0	824.25	510.5	119.5	619.5	1082.5	595.25	1272.25	582.75
SUB3	S2	R	0	0	810.5	0	826	510.5	122	623.5	1088.25	592	1277	577
SUB3	S2	R	0	0	810.5	0	828	512.25	123.75	620.5	1089.25	573.5	1281.75	577.75
SUB3	S2	R	0	0	813	0	829.75	515	127.25	613.25	1088.5	549.25	1287.5	582.5
SUB3	S2	R	0	0	818.75	0	831.25	516	129.75	603.5	1090	542	1289.25	592.25
SUB3	S2	R	0	0	822	0	831.25	515	130.5	604.5	1089.75	544.5	1286.75	602.75
SUB3	S2	R	0	0	819.75	0	830.5	510.75	130.5	613.5	1086.5	539.75	1281.75	609.75
SUB3	S2	R	0	0	817.5	0	832	505.25	130.5	618.25	1086	529.5	1275.25	613.75
SUB3	S2	R	0	0	818.25	0	835	504.5	129.75	616.5	1087	523	1268	616.5
SUB3	S2	R	0	0	820.5	0	837.25	505.25	128	607.5	1087.75	525.25	1259.25	612.75
SUB3	S2	R	0	0	824.5	0	839.75	503	125.25	599.5	1088.5	530.25	1250.25	601.5
SUB3	S2	R	0	0	828.75	0	843.25	501.5	122	592.25	1080.5	528	1236.25	594
SUB3	S2	R	0	0	832	0	845	495	119	562.25	1060.25	521.5	1207.25	595.5
SUB3	S2	R	0	0	838.25	0	843.25	478.75	116.75	512.25	1037.5	515.75	1171.25	600.5
SUB3	S2	R	0	0	847	0	838.25	455.25	112	476.75	1015.75	499.5	1140.75	615
SUB3	S2	R	0	0	852.75	0	833.5	429.25	104.75	469.5	998	475.25	1110	640.75
SUB3	S2	R	0	0	857	0	829.5	413.75	104.5	484.25	985	462.5	1090.75	683.5
SUB3	S2	R	0	0	860.25	0	818	406.5	109	503	963.25	461.75	1095	756
SUB3	S2	R	0	0	863.25	0	805.75	401.75	109.75	496.5	935.25	455.25	1104.5	831
SUB3	S2	R	0	0	866.25	0	805	403.5	108.25	477.75	918.25	435.75	1119.5	876.25
SUB3	S2	R	0	0	865.5	0	806.75	407.5	106.75	479.25	918	416.25	1140.5	894.75
SUB3	S2	R	0	0	864	0	808.5	411.5	106	495.5	931	405	1160	909.25
SUB3	S2	R	0	0	863.25	0	811.75	415	106.75	507.75	939.25	392	1181	926.25
SUB3	S2	R	0	0	858.5	0	811.5	410.25	106.75	508.5	929.5	382.25	1201.25	944.75
SUB3	S2	R	0	0	850.5	0	809.75	404.5	103.75	513.25	912.25	390.5	1236	973
SUB3	S2	R	0	0	849.75	0	806	407	104.75	529.25	901	397	1285.25	1008.5
SUB3	S2	R	0	0	854.5	0	803	407	112.75	546	900.5	396	1320.75	1038.25
SUB3	S2	R	0	0	853.5	0	805.25	407.75	117.5	563.75	908.5	403.25	1336.75	1055
SUB3	S2	R	0	0	848.5	0	809	414.25	116.75	584	921.25	406.75	1346.25	1067.75
SUB3	S2	R	0	0	838.75	0	813	416.5	113.5	607.5	930.25	408.5	1347.75	1075
SUB3	S2	R	0	0	823.5	0	814	407.5	107.75	636.75	924	421.25	1335	1070.25
SUB3	S2	R	0	0	809	0	810.75	394.75	104.5	670	919	435.75	1319.75	1061.5
SUB3	S2	R	0	0	797	0	809	391.5	106	687.75	931.5	444.75	1317.25	1058.25
SUB3	S2	R	0	0	790	0	810	390.5	107.5	685.25	943.5	454.25	1320.5	1063
SUB3	S2	R	0	0	784.25	0	813.5	386.5	107.5	684.5	948.5	465.25	1319.5	1066.25
SUB3	S2	R	0	0	774.25	0	817.5	388.25	109	685.25	952.75	467	1321	1064.75
SUB3	S2	R	0	0	768.5	0	819.75	394.75	113	681	960.25	461.75	1318	1067.25
SUB3	S2	R	0	0	769.25	0	820.5	399.75	116.5	679.25	974	459.5	1307.75	1063.25
SUB3	S2	R	0	0	772.5	0	822	402.25	116.75	669.5	994	459.5	1296.5	1041.5
SUB3	S2	R	0	0	776	0	822.75	400.5	117.5	639.75	1013.25	461.75	1282.75	1027
SUB3	S2	R	0	0	777.75	0	818	391.5	123.75	592.25	1021.25	465.5	1270.75	1035
SUB3	S2	R	0	0	784	0	809.25	373	131	515.5	1023.5	465.5	1258.75	1047
SUB3	S2	R	0	0	790.5	0	803	357	132.75	438.75	1023.5	468	1243.25	1059.75
SUB3	S2	R	0	0	787.5	0	803.75	363.5	132.75	408.25	1018	489.75	1223.75	1078.25
SUB3	S2	R	0	0	785.75	0	806	380.5	135	394	1016.5	525.25	1204.5	1092.25
SUB3	S2	R	0	0	791.25	0	804.5	387	138	375.5	1024	551	1194.75	1095.75
SUB3	S2	R	0	0	796.25	0	803	388.5	140.25	382.75	1029.75	561.5	1193.75	1092.5
SUB3	S2	R	0	0	802.75	0	803	394	141	413.5	1032	567.25	1200.25	1087.5
SUB3	S2	R	0	0	811.5	0	804.5	401.25	141	440	1035	577	1215.75	1080
SUB3	S2	R	0	0	818	0	808.25	406.75	140.25	453.5	1039	587.5	1233.5	1071.75
SUB3	S2	R	0	0	824.5	0	813.75	410.5	136.5	466.5	1043.25	590.75	1245.5	1059
SUB3	S2	R	0	0	829.25	0	820.25	414.5	128.75	494	1045.75	589.25	1254.25	1035.75
[truncated: 36,278 more rows]
